# Supplementary material for: Clonal expansion and diversification of germinal center and memory B cell responses to booster immunization in primates
Source: Cell Rep. Author manuscript; Available in PMC 2025 Nov 14. (PMC12617206; doi:10.1016/j.celrep.2025.116142)
Supplement: 4 [file NIHMS2107294-supplement-4.xlsx]

## Sheet: Sheet1
													EC50 (ng/mL)					NT50 (ng/mL)
mAb ID	Monkey ID	Boost	Cell site	Clone ID	Cell ID	Shared	Expanded	Clone size	HC seq	LC seq	Expressed	Binding	Wu-1	BA.5	XBB1.5	SARS1	Neutralizing	Wu-1	BA.5	XBB1.5	JN.1
M1-C1-LHS-b	1	I	LHS	1	b	Y	Y	8	ATCCTTTTTCTAGTAGCAACTGCAACCGGTGTACATTCTCAGGTGCAGCTGCAGGAGTCGGGCCCAGGACTGGTGAAGCCTTCGGAGACCCTGTCCCTCACCTGCGCTGTCTCTGGTTTCTCCATCAACAGTGATTTCTACTGGGGCTGGATCCGTCAGACCCCAGGGAAGGGACTGGAATATATTGGGTCTTTCAGTGGTAGTAGTGGGAGCACCCACTCCAAGCCCTCCCTCAAGAGTCGAGTCACCATTTCAAGAGACACGTCCAAGAACCAGTTCTCCCTGAGGCTGAACTCTGTGACCGCCGCGGACACGGCCGTGTATTACTGTGCGAGACTTGGAGGCAGCCCCGCGGAATACTTCGAGTTCTGGGGCCAGGGCGCCCTGGTCACCGTCTCC…	ATCCTTTTTCTAGTAGCAACTGCAACCGGTGTACATTCTTCCTATGAGCTGACTCAGTCACGCTCAGTGTCTGTGTCCCCAGGACAGACGGCCAGGATCACCTGTGGGGGAGACAACATTGGAAGTAAAAATGTGCACTGGTACCAGCAGAAGCCAGCGCAGGCCCCCGTGTTGGTCATTTATTATGATAGCGACCGGCCCTCAGGGATCCCTGTGCGATTCTCTGGCTCCAACTCAGGGAACACCGCCACCCTGACCATCAGCGGGGTCGAGGCCGGGGATGAGGCTGACTATTACTGTCAGGTGTGGGACAGTCATACTCCTCATCATTTCATCTTCGGTGTTGGGACCCGGCTCACCGTCCTAGGTCAGCCCAAGGCTGCCCCCTCGGTCACTCTG…	Y	4	4.68	26.78	1.817	6.688	4	567.6	544.6	540.4	3812
M1-C2-LHS-a	1	I	LHS	2	a	Y	Y	6	ATCCTTTTTCTAGTAGCAACTGCAACCGGTGTACATTCTCAGCTGCAGCTGCAGGAGTCGGGCCCAGGACTGGTGAAGCCTTCGGAGACCCTGTCTGTCACCTGCGCTGTCTCTGGTGAGTCTATCACCAGTGGCTACTGGAGCTGGATCCGCCAGGCCCCAGGGAAGGGACTGGAGTGGGTTGGCTGTATTTACGGCAGTGATGGTAGCACCAACTACAACCCCTCCCTCAAGAGTCGAGTCACCCTGTCACTAGACACGTCCAAGAATCAGCTCTCCCTGAAGCTGAGGTCTCTGACCGCCGCGGACACGGCCGTCTATTACTGTGCGAGCGGGACACATTTGATTGACTACTGGGGCCAGGGAGTCCTGGTCACCGTCTCCTCAGCGTCGACCAAG…	ATCCTTTTTCTAGTAGCAACTGCAACCGGTGTACATTCTGATATCGTGATGACCCAGACTCCACTCTCCCTGCCCGTCACCCCTGGAGAGCCGGCCTCCATCTCCTGCAGGTCTAGTCAGAGCCTCTTCGATAGTGATTATGCAAACACCTATTTGGATTGGTATCTGCAGAAGCCAGGCCAGTCTCCACAGCTCCTGATCTATATGCTTTCCAACCGGGCCTCTGGAGTCCCTGATAGGTTCAGTGGCAGTGGGTCAGGCACTGACTTCACGCTGAACATCAGCCGGGTGGAGGTTGAGGATGTTGGACTATATTACTGCATGCAAAGTGTAGACTATCCTCGGACGTTCGGCCAAGGGACCAAGGTGGAAATCAAACGTACGGTGGCTGCACCATCT…	Y	3	12.74	1152	32.95	5000	4	3954	1.349	3.096	2.564
M1-C2-LHS-b	1	I	LHS	2	b	Y	Y	6	ATCCTTTTTCTAGTAGCAACTGCAACCGGTGTACATTCTCAGCTGCAGCTGCAGGAGTCGGGCCCAGGACTGGTGAAGCCTTCGGAGACCCTGTCTGTCACCTGCGCTGTCTCTGGTGAGTCTATCACCAGTGGCTACTGGAGCTGGATCCGCCAGGCCCCAGGGAAGGGACTGGAGTGGATTGGCTATATTTATGGTAGTGATAGTAGCACCAACTACAACCCCTCCCTCAAGAGTCGAGTCACCCTGTCACTAGACACGTCCAAGAACCAGCTCTCCCTGAAGCTGAGGTCTCTGACCGCCGCGGACACGGCCGTGTATTACTGTGCGAGCGGGACACATTTAATTGACTACTGGGGCCAGGGGGTCCTGGTCACCGTCTCCTCAGCGTCGACCAAG…	ATCCTTTTTCTAGTAGCAACTGCAACCGGTGTACATTCTGATATCGTGATGACCCAGACTCCACTCTCCCTGCCCGTCACCCCTGGAGAGCCGGCCTCCATCTCCTGCAGGTCTAGTCAGAGCCTCTTCGATAGTGCAAACACCTATTTGGATTGGTATCTGCAGAAGCCAGGCCAGTCTCCACAGCTCCTGATCTATATGGTTTCCAACCGGGCCTCTGGAGTCCCTGATAGGTTCAGTGGCAGTGGGTCAGGCACTGACTTCACGCTGAACATCAGCCGGGTGGAGGTTGAGGATGTTGGGGTATATTCCTGCATGCAAAGTGTAGAGTATCCTCGGACGTTCGGCCAAGGGACCAAGGTGGAAATCAAACGTACGGTGGCTGCACCATCTGTCTTC…	Y	4	4.421	429.1	12.16	1479	4	298	1.291	2.683	2.182
M1-C3-LHS-b	1	I	LHS	3	b	Y	Y	5	ATCCTTTTTCTAGTAGCAACTGCAACCGGTGTACATTCTGAGGTGCAGCTGGTGGAGTCTGGGGCAGGCTTGGTCCAGCCTGGCGGGTCCCTGAGACTCTCCTGTGCAGCCTCTGGATTCTCCTTCAGTGACTCCTGGATGAGCTGGGTCCGCCAGGCTCCAGGGATGGGGCTAGAGTGGGTTGCCCGTATTAAAAGGAACGCTGATGGTGAGACAGCAGATTACGCCGCATCTGTGAAAGGCAGATTCACTATCTCAAGAGACGATTCAAAGAACACACTGTACCTCCAAATGAGCAGCCTGAGAACCGAGGACACGGCCTTTTATTACTGCACCTCAGAGTGGCAGCTGGACACCTTTGACTACTGGGGCCAGGGAGTCCTGGTCACCGTCTCCTCA…	ATCCTTTTTCTAGTAGCAACTGCAACCGGTGTACATTCTCAGTCTGTGCTGACTCAGCCTCCCTCAGCGTCTGAGGCCGCCAGGAAGAGTGTCATCATCTCCTGTTCTGGAAGCTACTCCAACATCGGAAGTAATAGTGTATCCTGGTACCAGCAGCTCCCAGGAACAGCTCCCAAGCTCCTCATCTATTATAATGATCAACGAGCCTCAGGTGTCTCTGACCGATTCTCTGGCTCCAAGTCTGGCACGTCAGCCTCCCTGGCCATCAGTGGGCTCCAGACCGAGGATGAGGCTGATTATTACTGCGCAGCATGGGATGATAGCCTGAACGGTGTGTTATTTGGAGGAGGGACCCGGCTGACCGTCCTAGGTCAGCCCAAGGCTGCCCCCTCGGTCACT…	Y	4	5.856	239.8	49.98	173.5	3	1128	521.1	4287	10000
M1-C4-LHS-a	1	I	LHS	4	a	Y	Y	4	ATCCTTTTTCTAGTAGCAACTGCAACCGGTGTACATTCTGAGGTCCAGCTGGTACAGTCTGGGGCTGAGGTGAAGAAGCCTGGGGCCTCCGTGAAAATCTCCTGCAAGGCTTCTGGATACACCTTCACCGACTACTACCTACACTGGGTGCGACAGGCTCCTGGAAAAGGGCTTGAGTGGATGGGACGTGTTGATCCTGAAGATGGTGAAGCAGACTACGCACAGAAGTTCCGGGACAGACTCACCATCAGTAGGGACACGTCTACAGACACAGCCTACATGGAACTGAGTAGCCTGAGATCTGAGGACACGGCCGTGTATTACTGTGCAAACCTCTACGGTGCCGGTCAGTTCTACGGTTTGGATTCCTGGGGCCAAGGGGTCGTCGTCACCGTCTCT…	ATCCTTTTTCTAGTAGCAACTGCAACCGGTGTACATTCTCAGCCTGTGCTGACTCAGCCATCTTCCCATTCCGCATCTCCTGGAGCGCCAGCCAGACTCACCTGCACGCTGAGCAGTGGCTTCAGTGTTGGTGACTTCTGGATACGGTGGTACCAACAAAAGCCAGGGAGCCCTCCCCGGTATCTCCTGTACTACCACTCAGACTCAGATAATCACCAAGGCTCTGGAGTTCCCAGCCGCTTCTCTGGATCCAGTGATGCGTCAGCCAATGCAGGGATTCTGCATATCTCTGGGCTCCAGCCTGAGGATGAGGCTGACTATTACTGTTGTACATGGCATGACAACTCTAAGACTCACATATTCGGTGGTGGGACCCGGCTCACCGTCCTAGGTCAGCCC…	Y	4	23.33	307	46.98	667.5	1	10000	10000	10000	1546
M1-C10-LHS-a	1	I	LHS	10	a	Y	Y	2	ATCCTTTTTCTAGTAGCAACTGCAACCGGTGTACATTCTCAGGTGCAGCTGCAGGAGTCGGGCCCAGGACTGGTGAATTTATCGGAGACCCTGTCCCTCACCTGCGCTGTCTCTGGTCACTCCATCACCAGTAACTACTGGAGCTGGGTCCGCCAGCCCCCAGGGAAGGGACTGGAGTGGATTGGGTATATCTCTGGTAGTAGTGGGAACACCTACTACAAGCCCTCCCTCAAGAGTCGAGTCACCATTTCAACAGACACGTCCAAGAACCAGTTCTCCCTGAAGCTGACCTCTGTGACCGCCGCGGACACGGCCTTTTATTACTGTGCGAGGATAGAAGACTACACTAATTATGGGCCGTTTGACTACTGGGGTCAGGGAGTCCTGGTAACCATCTCC…	ATCCTTTTTCTAGTAGCAACTGCAACCGGTGTACATTCTTCCTATGAGCTGACTCAGCCACACTCCGTGTCTGTGTCCCCAGGACAGACGGCCAGGATCACCTGTGGGGGAGACAGCATTGGAAGTAAAAATGTTCACTGGTACCAGCGGAAGCCAGCGCAGGCCCCCGTGCTGGTCATCTATTATGATAAGGACCGGCCCTCAGGGATCCCTGAGCGATTCTCTGGCTCCAACTCAGGGAACACCGCCACCCTGACCATCAGCGGGGTCGAGGCCGGGGATGAGGCTGACTATTACTGTCAGGTGTGGGACAGTAGTAGTGATCATGTGTTCTTCGGAGGAGGGACCCGGCTGACCGTCCTAGGTCAGCCCAAGGCTGCCCCCTCGGTCACTCTGTTC…	Y	4	4.194	61.18	10.92	36.16	3	559.9	1939	2735	10000
M1-C42-LHS-a	1	I	LHS	42	a	N	N	1	ATCCTTTTTCTAGTAGCAACTGCAACCGGTGTACATTCTCAGGTGCAGCTGCAGGAGTCGGGCCCAGGACTGGTGAAGCCTTCGGAGACCCTGTCCCTCACCTGCGCTGTCTCTGGTGGCTCCTTCAGCAGTTACTGGTGGGGCTGGATCCGCCAGCCCCCAGGGAAGGGGCTGGAGTGGATTGGGAGTATCTATGGTAGTAGTGGGAGCACCGAATACAACCCCTCCCTCAAAAGTCGAGCCACCATTTCAAGAGACACGTCCAAGAATCAGTTCTCCCTGAAGCTGAACTCTGTGACCGCCGCGGACACGGCCGTGTATTACTGTGCGAAAACTGGGGCGGTAACCGGCGGGGACTACTGGGGCCAGGGAGTCCTGGTCACCGTCTCCTCAGCGTCG…	ATCCTTTTTCTAGTAGCAACTGCAACCGGTGTACATTCTCAGTCTGTGCTGACACAGCCGCCCTCAGTGTCTGGGGCCCCAGGGCAGAGGGTCACCATCTCCTGCACTGGGAGCAGGTCCAACATTGGAGGTTATTATGTATATTGGTACCAGCAGCTCCCAGGAATGGCCCCCAAACTCCTCATCTATGACAATAATAAGCGACCCTCAGGGGTTTCTGACCGATTCTCTGGCTCCAAGTCTGGTACCTCAGCCTCCCTGACCATCACTGGGCTCCAGACTGAGGATGAGGCTGATTATTACTGCCAGTCCTATGACAGCAGCCTGAGTGCTCAGGTATTCGGCGGAGGGACCCGGCTGACCGTCCTAGGTCAGCCCAAGGCTGCCCCCTCGGTCACT…	Y	3	409.4	2048	546.5	5000	0	10000	10000	10000	10000
M1-C46-LHS-a	1	I	LHS	46	a	N	N	1	ATCCTTTTTCTAGTAGCAACTGCAACCGGTGTACATTCTCAGGTCCAGCTGGTGCAGTCCGGGGCTGAGGTGAAGAAGCCTGGGGCCTCAGTGAAGCTCTCCTGCAAGGCTTCTGGATACACCTTCAGCACCTATGCCATCAGTTGGGTGCGACAGGCCCCTGGACAAGGGCTTGAGTGGATGGGAGGGATCATCCCTCTTGTTGCTATAAAAAACTACGCACAGAAGTTCCAGGGCAGAGTCACGATTACCGCGGACACGTCCACAAGCACAGCCTACATGGAGCTGAGCAGCCTGAAATCTGAGGACACGGCCGTGTATTACTGTGCGAGAGAGGCCCAGATTGGATTTTGTGGTGGTGTTGTCTGCCCGACCGCCTACTTTGACTACTGGGGCCAG…	ATCCTTTTTCTAGTAGCAACTGCAACCGGTGTACATTCTTCCTATGAGCTGACTCAGCCACGCTCAGTGTCTGTGTCCCCAGGACAGACGGCCAGGATCACCTGTGGGGGAGACAACATTGGAGGTAAAAATGTGCACTGGTACCAGCAGAAGCCACCGCAGGCCCCCGTGGTGGTCATCTATTTTGATAGCGACCGGCCCTCAGGGATCCCTGAGCGATTCTCTGGCTCCAACTCAGGGAACACCGCCACCCTGACCATCAGCGGGGTCGAGGCCGGGGATGAGGCTGACTATTACTGTCAGGTGTGGGACAGTAGTCGTGATCATTGGGTATTCGGCGGAGGGACCCGGCTGACCGTCCTAGGTCAGCCCAAGGCTGCCCCCTCGGTCACTCTGTTC…	Y	4	5.729	276.2	44.84	163	0	10000	10000	10000	10000
M1-C53-LHS-a	1	I	LHS	53	a	N	N	1	ATCCTTTTTCTAGTAGCAACTGCAACCGGTGTACATTCTCAGGTGCAGCTGCAGGAGTCGGGCCCAGGGCTGGTGAAGCCTTCGGAAACCCTGTCCCTCACCTGCGCTGTCTCTGGTTACTCCATCAGCAATGGTTACTACTGGGGCTGGATCCGTCAGTCCCCAGGGAAGGGACTGGAGTATATTGGGTATATCAGTGGTAGTAGTGGGAGCACCTTCTACAACCCCTCCCTCAAAAGTCAAGTCACCATTTCAAAAGACACGTCCGAGAACCAGTTCTCCCTGGGTCTGAGCTCTGTGACCGCCGCGGACACGGCCGTCTATTACTGTGCGAGAGTAAGGGTGGGGTATTGTAGTGGTCCTAACTGCTATGAGGTTGACTACTACTTTGACTACTGG…	ATCCTTTTTCTAGTAGCAACTGCAACCGGTGTACATTCTCAGTCTGTGCTGACTCAGCCTCCCTCAGCGTCTGAGGCCGCCAGGAAGAGTGTCACCATCTCCTGTTCTGGAAGCAGCTCCAACATCGGAAGAAATAGTGTATCCTGGTATCAGCAGGTCCCAGGAACATCTCCCAAACTCCTCATCTATTCTAATGATCAACGAGCCTCAGGTGTCTCTGACCGATTCTCTGGCTCCAAGTCTGGCACGTCAGCCTCCCTGGCCATCAGTGGGCTCCAGACCGAGGATGAGGCTGATTATTACTGCGCGGCATGGGATGATAGCCTGAGCGGTCCGGGCTTATTCGGAGGAGGGACCCGGCTGACCGTCCTAGGTCAGCCCAAGGCTGCCCCCTCGGTC…	Y	3	10.91	164.1	36.84	5000	0	10000	10000	10000	10000
M1-C2-Mem-b	1	I	Mem	2	b	Y	Y	6	ATCCTTTTTCTAGTAGCAACTGCAACCGGTGTACATTCTCAGCTGCAGCTGCAGGAGTCGGGCCCAGGACTGGTGAAGGCTTCGGAGACCCTGTCTGTCACCTGCGCTGTCTCTGGTGACTCTATCAGCAATGGCTACTGGAGTTGGATCCGCCAGGCCCCAGGGAAGGGACTGGAGTGGATTGGATATATCTATGGTAGTGATAGTAGCACCAACTACAACCCCTCCCTCAAGAGTCGAGTCACCCTGTCACTTGACACGTCCAAGAACCAGCTCTCCCTGAAGCTGACCTCTGTGACCGCCGCGGACACGGCCGTGTATTACTGTGCGAGCGGGACACATTTAATTGACACCTGGGGCCGGGGAGTCCTGGTCACCGTCTCCTCAGCGTCGACCAAG…	ATCCTTTTTCTAGTAGCAACTGCAACCGGTGTACATTCTGATATCGTGATGACCCAGACTCCACTCTCCCTGCCCGTCACCCCTGGAGAGCCGGCCTCCATCTCCTGCAGGTCTAGTCAGAGCCTCTTCGATAGTGATTACGCAAACACCTTTTTGGATTGGTATCTGCAGAAGCCAGGCCAGTCTCCACAGCTCCTGATCTACATGCTTTCCAACCGGGCCTCTGGAGTCCCTGATAGGTTCAGTGGCAGTGGGTCAGACACTAATTTCACACTGAAAATCAGCCGGGTGGAGGTTGAGGATGTTGGGGTGTATTACTGCATGCAAGGTGTAGAGTATCCTCGGACGTTCGGCCAAGGGACCAAGGTGGAAATCAAACGTACGGTGGCTGCACCATCT…	Y	3	4.085	1021	23.21	5000	4	88.16	1.214	2.301	2.655
M1-C3-Mem-a	1	I	Mem	3	a	Y	Y	5	ATCCTTTTTCTAGTAGCAACTGCAACCGGTGTACATTCTGAGGTGCAGCTGGTGGAGTCTGGGGCAGGCTTGGTCCAGCCTGGGGGGTCCCTGAGACTTTCCTGTGCAGCCTTTGGATTTTCCTTCAGTGACTCCTGGATGAGTTGGGTCCGCCAGGCTCCAGGGATGGGGCTAGAGTGGGTTGCCCGTATTAAAAAAAAAACTGATGGTGAGACAGCAGATTACGCCGCATCTGTGAAAGGCAGATTCACCATCTCAAGAGACGATTCAAAAAACACAGTGCACCTACAAATGAGCAGCCTGAGAACCGAGGACACGGCCTTTTATTACTGCACCACAGAGTGGCAGCTGGACACCTTTGACTACTGGGGCCAGGGAGTCCTGGTCACCGTCTCCTCA…	ATCCTTTTTCTAGTAGCAACTGCAACCGGTGTACATTCTCAGTCTGTGCTGACTCAGCCTCCCTCAGCGTCTGAGGCCGCCAGGAAGAGTGTCACCATCTCCTGTTCTGGAAGCAACTCCAACATCGGAAGTAATAGTGTATCCTGGTACCAGCAACTCCCAGGAACAGCTCCCAAACTCCTCATCTATTATAATGATCAACGAGCCTCAGGTGTCTCTGACCGATTCTCTGGCTCCAAGTCTGGCACGTCAGCCTCCCTGGCCATCAGTGGGCTCCAGACCGAGGATGAGGCTGATTATTACTGCGCAGCATGGGATGATAGCCTGAACGGTGTGTTATTCGGAGGAGGGACCCGGCTGACCGTCCTAGGTCAGCCCAAGGCTGCCCCCTCGGTCACT…	Y	3	5.922	267.2	35.92	5000	3	1769	2291	5524	10000
M1-C3-Mem-b	1	I	Mem	3	b	Y	Y	5	ATCCTTTTTCTAGTAGCAACTGCAACCGGTGTACATTCTGAGGTGCAGCTGGTGGAGTCTGGGGCAGGCTTGGTCCAGCCTGGCGGGTCCCTGAGACTCTCCTGTGTAGCCTCTGGATTCAGCTTCAGTGACTCCTGGATGAGTTGGGTCCGCCAGGCTCCAGGGAAGGGTCTAGAGTGGGTTGCCCGTATTAAAAAGAAAACTGATGGTGAGACAGCTGATTACGCCGCATCTGTGAAAGGCAGATTCACCATCTCAAGAGACGATTCAAAGAACACACTGTACCTGCAAATGAACAGCCTGAAAACCGATGACACGGCCGTGTATTATTGCACCACAGAGTGGCAGTTGGACACCTTTGACTACTGTGGCCAGGGAGTCCTGGTCACGGTCTCCTCA…	ATCCTTTTTCTAGTAGCAACTGCAACCGGTGTACATTCTCAGTCTGTGCTGACTCAGCCTCCCTCAGCGTCTGAGGCCGCCAGGAAGAGTGTCACCATCTCCTGTTCTGGAAGCAATGCCAACATCGGAATTAATAGTGTGTCCTGGTACAAGCAGGTCCCAGGAACACCTCCCAAACTCCTCATCTATTATAATGATCAACGAGCCTCAGGTGTCTCTGACCGATTCTCTGGCTCCAAGTCTGGCACGTCAGCCTCCCTGGCCATCAGTGGGCTCCAGACCGAGGATGAGGCTGATTATTACTGCGCATCATGGGATGATAGCCTGAGCGGTGTGTTATTCGGAGGAGGGACCCGGCTGACCGTCCTAGGTCAGCCCAAGGCTGCCCCCTCGGTCACT…	Y	2	34.7	5000	524.1	5000	0	10000	10000	10000	10000
M1-C4-Mem-a	1	I	Mem	4	a	Y	Y	4	ATCCTTTTTCTAGTAGCAACTGCAACCGGTGTACATTCTGAGGTCCAGCTGGTACAGTCTGGGGCTGAGGTGAAGAAGCCTGGGGCCTCCGTGAGACTCTCCTGCAAGGCTTCTGGATACACCTTCACCGACTTCTACCTACACTGGGTGCGACAGGCTCCTGGAAAAGGGCTTGACTGGATGGGACGTGTTGACCCTGGAAATGGTGAAGCAGACTACGCACAGAAGTTCCAGGACAGAGTCACCATCACCAGGGACACGTCTACAGACACAGCCTACATGGAGCTGAGCAGCCTGAGATCTGAGGACACGGCCGTATATTACTGTGCAACCCTCTACGGTAGCGGCCAGTTCTACGGTTTGGATTCCTGGGGCCAAGGGGTCGTCGTCACCGTCTCC…	ATCCTTTTTCTAGTAGCAACTGCAACCGGTGTACATTCTCAGCCTGTGCTGACTCAGCCATCTTCCCATTCCGCATCCCCTGGAGCGCCAGCCAGACTCACCTGCACGCTGAACAGTGACTTCAGTGTTGGTGACTTCTGGATACGGTGGTACCAACAAAAGCCAGGGAGCCCTCCCCGGTATCTCCTGTACTACCACTCAGACTCAGATAACCACCTAGGCTCTGGAGTTCCCAGTCGCTTCTCTGGATCCAATGATGCATCAGCCAATGCAGGGATTCTGCATATCTCTGGGCTCCAGCCTGAGGATGAGGCTGACTATTACTGTTGTACATGGCATGACAACTCTAAGACTCACATCTTCGGTGCTGGGACCCGGCTCACCGTCCTAGGTCAGCCC…	Y	3	12.39	310.3	49.2	5000	1	10000	10000	10000	5157
M1-C4-Mem-b	1	I	Mem	4	b	Y	Y	4	ATCCTTTTTCTAGTAGCAACTGCAACCGGTGTACATTCTGAGGTCCAGCTGGTACAGTCTGGGACTGAGGTGAAGAAGCCTGGGGCCTCCGTGAAAATTTCCTGCGAGGCTTCTGGATACACCTTCACCGACTACTATCTGCACTGGGTGCGACAGGCTCCTGGAAAAGGGCTTGAGTGGATGGGACGTGTTGATCCTGAAGATGGTGAAGCAGACTACGCGCAGATGTTCAAGGACAGAGTCACCATCACCAGGGACACGTCTACAGACACAGCCTACATGGAGCTGAGCAGCCTGAGGTCTGAAGACACGGCCGTGTATTACTGTGCAACCCTCTACGGTAGCAGCCAGTTCTACGGTTTGGATTCCTGGGGCCAAGGGGTCGTCGTCACCGTCTCA…	ATCCTTTTTCTAGTAGCAACTGCAACCGGTGTACATTCTCAGCCTGTGCTGACTCAGCCATCTTCCCAATCCGCATCTCCTGGAGCGCCAGCCAGACTCACCTGCACGCTGAGCAGTGGCTTCAGTGTTGGTGACTTCTGGATACGGTGGTACCAACAAAAGCCAGGGAGCCCTCCCCGGTATCTCCTTTACTACCACTCAGACTCAGATAACCACCAAGGCTCTGGAGTTCCCAGCCGCTTCTCTGGATCCAATGATGCATCAGCCAATGCAGGGATTCTGCATATCTCTGGGCTCCAGCCTGAGGATGAGGCTGACTATTACTGTTGTACATGGCATGACAACTCTAAGACTCACATCTTCGGTGCTGGGACCCGGCTCACCGTCCTAGGTCAGCCC…	Y	3	19.06	795.3	57.95	5000	ND
M1-C5-Mem-a	1	I	Mem	5	a	N	Y	3	ATCCTTTTTCTAGTAGCAACTGCAACCGGTGTACATTCTCAGGTGCAGCTGCAGGAGTCGGGCCCAGGACTGGTGAAGCCTTCGGAGACCCTGTCCCTCACCTGCGCTGTCTCTGGTTACTACATTAGCGGTAACTACTGGTTATGGATCCGCCAGCCCCCAGGGAAGGGACTGGAGTGGATTGGGCATATCTATGGTAGCAGTGGGAACACCTACTACCACCCCTCCCTCAAGAGTCGAGTCATCATTTCAACAGACACGTCCAAGAACCAGTTCTCCCTGAAGCTGAGCTCTGTGACCGCCGCGGACACCGCCGTGTATTACTGTGCGAGCCCTATATATTACGGTAGCAACTTCGATGCGGCTTTTGATTTCTGGGGCCAAGGGCTCAGGGTCACC…	ATCCTTTTTCTAGTAGCAACTGCAACCGGTGTACATTCTCAGTCTGTGCTGACTCAGCCTCCCTCAGCGTCTGAGGCCGCCAGGAAGAGTGTCACCATCTCCTGTTCTGGAGGCAGCTCCAACATCGGAAGTAATGGTGTTTCCTGGTACCAGCACCTCCCAGGAACAGGTCCCAAACTCCTCATCTATTATAATGATCAACGAGCCTCAGGTGTCTCTGACCGATTCTCTGGCTCCAAGTCTGGCACGTCAGCCTCCCTGGCCATCAGTGGGCTCCAGACCGAGGATGAGGCTGATTATTACTGCGCAGCATGGGATGATAGCCTGAGCGGTGTGTTATTCGGAGGAGGGACCCGGCTGACCGTCCTAGGTCAGCCCAAGGCTGCCCCCTCGGTCACT…	Y	4	34.37	787.8	51.3	116.8	3	10000	842	411.7	351.2
M1-C5-Mem-b	1	I	Mem	5	b	N	Y	3	ATCCTTTTTCTAGTAGCAACTGCAACCGGTGTACATTCTCAGGTGCAGCTGCAGGAGTCGGGCCCAGGACTGGTGAAGCCTTCGGAGACCCTGTCCCTCACCTGCGCTGTCTCTGGTTACTCCATCAGCGGCAACTACTGGAGCTGGATCCGCCAGCCCCCAGGGAAGGGTCTGGAGTGGATTGCGTGTGTCCATGGTAGTATTGGGAGCACCTACTACAACCCCTCCCTCAAGAGTCGAGTCACCATTTCAACAGACACATCCAAGAACCAGTTCTCCCTGAAGATGACTTCTGTGACCGCCGCGGACAGCGCCGTGTATTACTGTGCGAGCCCTATATATTATGGTACCAACCTCGGTGCGACTTTTGATTTCTGGGGCCAGGGGCTCAGGGTCACC…	ATCCTTTTTCTAGTAGCAACTGCAACCGGTGTACATTCTCAGTCTGTGCTGACTCAGCCTCCCTCAGCGTCTGAGGCCGCCAGGAAGAGTGTCACCATCTCCTGTTCTGGAAGCAACTCCAATATCGGAAGTAATAGTGTATCCTGGTACCAGCAGCTCCCAGGAACAGCTCCCAAACTCCTCATCTATTATAATGATCAACGACCCTCAGGTGTCTCTGACCGATTCTCTGGCTCCAAGTCTGGCACGTCAGCCTCCCTGGCCATCAGTGGGCTCCAGACCGAGGATGAGGCTGATTATTACTGCGCAGCATGGGATGATAGCCTGAGCGGTGTGTTATTCGGAGGAGGGACCCGGCTGACCGTCCTAGGTCAGCCCAAGGCTGCCCCCTCGGTCACT…	Y	4	34.07	1104	200.5	542.8	ND
M1-C6-Mem-a	1	I	Mem	6	a	N	Y	3	ATCCTTTTTCTAGTAGCAACTGCAACCGGTGTACATTCTCAGCTGCAGCTGCAGGAGTCGGGCCCAGGACTGGTGAAGCCTTCGGAGACCCTGTCTGTCACCTGCGCTGTCTCTGGTGGCTCTATCAGCAGTAACTACTGGAGCTGGATCCGCCAGGCCCCAGGGAAGGGACTGGAATGGATTGGATATATCTATGGTAGTGGTAGTAGCACCAACTACAACCCCTCCCTCAAGCGTCGAGTCACCCTGTCAGTAGACACGTCCAAGAACCAGCTCTCCCTGAAGCTGAGCTCTGTGACCGCCGCGGACACGGCCGTGTATTACTGTGCGAGAGTCCGAGACAGTGATAATTATTACATAAGCTACTTTGACTACTGGGGCCAGGGAGTCCTGGTCACC…	ATCCTTTTTCTAGTAGCAACTGCAACCGGTGTACATTCTTCCTATGAGCTGACTCAGCCACGCTCAGTGTCTGTGTCCCCAGGACAGACGGCCAGGATCACCTGTGGGGCAGACAGCATTGGAAGTAAAAATGTGCACTGGTACCAGCAGAGGCCAACACAGGCCCCCGTACTGGTCATCTGTTATGATAACGACCGGCCCTCAGGGATCCCTGAGCGATTCTCTGGCTCCAACTCAGGGAACACCGCCACCCTGACCATCAGCGGGGTCGAGGCCGGGGATGAGGCTGACTATTACTGTCAGGTGTGGGACAGTAGTAGTGATCATCCGGTATTCGGCGGAGGGACCCGGCTGACCGTCCTAGGTCAGCCCAAGGCTGCCCCCTCGGTCACTCTGTTC…	Y	2	17.98	5000	424.4	5000	1	1746	10000	10000	10000
M1-C6-Mem-b	1	I	Mem	6	b	N	Y	3	ATCCTTTTTCTAGTAGCAACTGCAACCGGTGTACATTCTCAGCTGCAGCTGCAGGAGTCGGGCCCAAGACTGGTGAAGCCTTCGGAGACCCTGTCTGTCACCTGCGGTGTCTCTGGTGGTTCTATCAGCAGTAACTACTGGAGCTGGATCCGCCAGGCCCCAGGGAAGGGACTGGAATGGATTGGATATATCTTTGGTAGTGGTAGTAGCACCAACTATAAGCCCTCCCTCAAGCGTCGAGTCACCCTGTCAGTAGACACGTCCAAGAACCAGCTCTCCCTGAAGCTGAGCTCTGTGACCGCCGCGGACACGGCCGTGTATTACTGTGCGAGAGTCCGAGACAGTGATAATTATTACATAAGCTACTTTGACTACTGGGGCCAGGGAGTCCTGGTCACC…	ATCCTTTTTCTAGTAGCAACTGCAACCGGTGTACATTCTTCCTATGAGCTGACTCAGCCACGGTCAGTGTCTGTGTCCCCAGGACAGACGGCCAGGATCACCTGTGGGGCAGACAGCATTGGAAGTAAAAATGTGCACTGGTACCAGCAGAGGCCAACACAGGCCCCCGTAGTGGTCATCTGTTATGATAACGACCGGCCCTCAGGGATCCCTGAGCGATTCTCTGGCTCCAATTCAGGGAACACCGCCACCCTGACCATCAGCGGGGTCGAGGCCGGGGATGAGGCTGACTATTACTGTCAGGTGTGGGACAGTAGTAGTGATCATCCGGTATTCGGCGGAGGGACCCGGCTGACCGTCCTAGGTCAGCCCAAGGCTGCCCCCTCGGTCACTCTGTTC…	Y	2	4.101	5000	112.1	5000	ND
M1-C7-Mem-a	1	I	Mem	7	a	N	Y	2	ATCCTTTTTCTAGTAGCAACTGCAACCGGTGTACATTCTCAGGTGCAGCTGCAGGAGTCGGGCCCAGGACTGGTGAAGCCTTCGGAGACCCTGTCCCTCACCTGCGGTGTCTCTGGTGGGTCCATCAGCAGTAACTACTGGAGCTGGATCCGTCAGTCCCCAGGGAAGGGACTGGAGTGGATTGGCTATATCTATGGTGGTGTTGGGAGCACCAGCTACAACCCCTCCCTCAAGAGTCGAGTCACCATTTCAACAGACACGTCCAAGAACCAGTTTTCCCTGAAGCTGAACTCTGTGACCGCCGCGGACACCGCCGTGTATTACTGTGCGAGATTTTACTCCCCCGGATTTGACTACTGGGGCCAGGGAGTCCTGGTCACCGTCTCCTCAGCGTCGACC…	ATCCTTTTTCTAGTAGCAACTGCAACCGGTGTACATTCTCAGTCTGTGCTGACGCAGCCGCCCTCAGTGTCTGGGGCCCCCGGGCAGAGGGTCACCATCTCCTGCACTGGGAGCAGCTCCAACATTGGAGGTTATTATGTGCAGTGGTACCAGCAGCTTCCAGGAACGGCCCCCAAACTCCTCATCTATGAAAATAATGAGCGACCCTCAGGGGTTTCTGATCGATTCTCTGGCTCCCAGTCTGGCACCTCAGCCTCCCTGACCATCACTGGACTCCAGTCTGAGGATGAGGCTGATTATTACTGCCAGTCCTATGACAGCAACCTGACTACTCATTACATCTTCGGTACTGGGACCCGGCTCACCGTCCTAGGTCAGCCCAAGGCTGCCCCCTCGGTC…	Y	0	5000	5000	5000	5000	ND
M1-C7-Mem-b	1	I	Mem	7	b	N	Y	2	ATCCTTTTTCTAGTAGCAACTGCAACCGGTGTACATTCTCAGGTGCAGCTGCAGGAGTCGGGCCCAGGACTGGTGAAGCCTTCGGAGACCCTGTCCCTCACCTGCGGTGTCTCTGGTGGCTCCATCAGCAGTAACTACTGGAGCTGGATCCGCCAGTCCCCAGGGAAGGGACTAGAGTGGATTGGGTTTATCTATGGGGGTGTTGGGAGCACCAGCTACAACCCCTCCCTCAAGAGTCGAGTCACCATCTCAACAGACAAGTCCAAGAACCAGTTTTCCCTGAAGGTGAACTCTGTGACCGCCGCGGACACCGCCGTGTATTACTGTGCGAGATTTCAGTCCCCCGGATTTGACTGCTGGGGCCAGGGAATCCTAGTCACCGTCTCCTCAGCGTCGACC…	ATCCTTTTTCTAGTAGCAACTGCAACCGGTGTACATTCTCAGTCTGTGCTGACGCAGCCGCCCTCAGTGTCTGGGGCGCCCGGGCAGAGGGTCACCATCCCCTGCACTGGGAGCAGCTCCAACATTGGAGGTTATTATGTGCAGTGGTACCAGCAGCTTCCAGGAACGGCCCCCAAACTCCTCATTTATGAAAATAATGAGCGACCCTCAGGGGTTTCTGATCGATTCTCTGGCTCCCAGTCTGGCACCTCAGCCTCCCTGACCATCACTGGACTCCAGTCTGAGGATGAGGGTGATTATTACTGCCAGTCCTATGACAGCAACCTGACTACTCATTACATCTTCGGTACTGGGACCCGGCTCACCGTCCTAGGTCAGCCCAAGGCTGCCCCCTCGGTC…	Y	0	5000	5000	5000	5000	ND
M1-C8-Mem-a	1	I	Mem	8	a	N	Y	2	ATCCTTTTTCTAGTAGCAACTGCAACCGGTGTACATTCTCAGGTGCAGCTGCAGGAGTCGGGCCCAGGACTGGTGAAGCCTTCGGAGACCCTGTCCCTCACATGCGCTGTCTCTGGTGGCTCTATCAGCATTAATAATTGGTGGACCTGGATCCGCCAGCCCCCAGGGAAAGGGCTCGACTGGATTGGGTATATCAGTGGTAGTAGTGGTAGCACCTTCTACAACCCCTCCCTCAAGAGTCGAGTCACCATTTCAACAGACATGTCCAAGAACCAGTTCTCCCTGAAGCTGACCTCTGTGACCGCCGCGGACACGGCCGTATATTTCTGTGCGAGAGGGGGCAACTATTTCTCATTGGATGTCTGGGGCCGGGGAGTTCTGGTCACCGTCTCCTCAGCG…	ATCCTTTTTCTAGTAGCAACTGCAACCGGTGTACATTCTGACATCCAGATGACCCAGTCTCCATCCTCCCTGTCTGCATCTGTAGGAGACAAAGTCACCATCACTTGCCATGCCAGTCAGGATATTAACAATTGGTTAGCCTGGTATCAGCAGAAACCAGGGAAAGCCCCTAAGCCCCTGATCTATACTGCATCCACTTTACAAAGTGGGGTCCCATCAAGGTTCAGCGGCAGTGGATCTGGGACGGTTTTCACTCTCACCATCAGCAGCCTGCAGCCTGAAGATTTTGCAACTTATTACTGTCAACAATATGATGATCTCCCGTGGACGTTCGGCCAAGGGACCAAGGTGGAAATCAAACGTACGGTGGCTGCACCATCTGTCTTCATC	Y	2	45.27	5000	210.1	5000	0	10000	10000	10000	10000
M1-C8-Mem-b	1	I	Mem	8	b	N	Y	2	ATCCTTTTTCTAGTAGCAACTGCAACCGGTGTACATTCTCAGGTGCAGCTGCAGGAGTCGGGCCCAGGACTGGTGAAGCCTTCGGAGACCCTGTCCCTCACATGCGCTGTCTCTGGTGGCTCTATCAGCATTGATAACTGGTGGACCTGGATCCGCCAGCCCCCAGGGAAAGGGCTGGAGTGGATTGGCTATATCAGTGGTAGTAGTGGTAGCACCAACTACAACCCCTCCCTCAAGAGTCGAGTCACCATTTCAACAGACACGTCCAAGAACCAGTTCTCCCTGAAGCTGAGCTCTGTGACCGCCGCGGACACGGCCGTGTATTACTGTGCGAGAGGGGGCAACTATTTCTCATTGGATGTCTGGGGCCGGGGAATTCTGGTCACCGTCTCCTCAGCG…	ATCCTTTTTCTAGTAGCAACTGCAACCGGTGTACATTCTGACATCCAGATGACCCAGTCTCCATCCTCCCTGTCTGCATCTGTAGGAGACAAAGTCACCATCACTTGCCATGCCGGTCAGGGTATTAGCAGTTGGTTAGCCTGGTATCAGCAGAAACCAGGGAAAGCCCCTAAGCCCCTGATCTATGTTGCATCCAGTTTACAAAGTGGGGTCCCACCAAGGTTCAGCGGCAGTGGATCTGGGACGGATTACACTCTCACCATCAGCAGCCTGCAGCCTGAAGATTTTGCAACTTATTACTGTCAACAATATGATGATCTCCCGTGGACATTCGGCCAAGGGACCAAGGTGGAAATCAAACGTACGGTGGCTGCACCATCTGTCTTCATC	Y	2	3.227	5000	8.929	5000	ND
M1-C9-Mem-a	1	I	Mem	9	a	N	Y	2	ATCCTTTTTCTAGTAGCAACTGCAACCGGTGTACATTCTCAGGTGCAGCTGCAGGAGTCGGGCCCAGGACTGGTGAAGCCTTCGGAGACCCTGTCCCTCACCTGCGCTGTCTCTGGTGGCTCCTTCAAAAGTTACTGGTGGAGCTGGATCCGCCAGCCCCCAGGGAAGGGACTGGAGTGGATTGGGGAGATCAATGGTCATAGTGGGATCACCAACCACAACCCCTCCCTCCAGAGTCGAGTCACCATTTCAAAAGACGCGTCCAAGAATCAGTTGTCCCTGATGCTGAGCTCTGTGACCGCCGCGGACACGGCCGTGTTTTACTGCGCGAGATATTTGATGTATTACTATAGTGGTAGTTATTACTACGGGAACCGGTTCGATGTATGGGGCCCGGGA…	ATCCTTTTTCTAGTAGCAACTGCAACCGGTGTACATTCTCAGTCTGCCCTGACTCAGCCTCCCTCAGTGTCCAAGTCTCTTGGACAGTCGGTCACCATCTCCTGCACTGGAACCAGCAGTGACATTGGTGCTTATAACGGTGTCTCCTGGTACCAGCAGCACTCAGGCACAGCCCCCAGACTCCTGATTTATGAGGTCAGTAAGCGGCCCTCAGGGGTCTCTGATCGCTTCTCTGGCTCCAAGTCTGACAACACGGCCTCCCTGACCATCTCTGGGCTCCAGGCTGAGGATGAGGCTGATTATTACTGCGGCTCATATAGGAGTGGAAGCATTTGGGTATTCGGCGGAGGGACCCGGCTGACCGTCCTAGGTCAGCCCAAGGCTGCCCCCTCGGTCACT…	Y	3	20.46	28.42	5.981	5000	0	10000	10000	10000	10000
M1-C9-Mem-b	1	I	Mem	9	b	N	Y	2	ATCCTTTTTCTAGTAGCAACTGCAACCGGTGTACATTCTCAGGTGCAGCTGCAGGAGTCGGGCCCAGGACTGGTGAAGCCTTCGGAGACCCTGTCCCTCACCTGCGCTGTCTCTGGTGGCTCCTTCAGAAGTTACTGGTGGAGCTGGATCCGCCAGCCCCCAGGGAAGGGACTGGAGTGGATTGGGGAGATCAATGGTGATAGTGGGATCACCAACCACAACCCCTCCCTCCAGAGTCGAGTCACCATTTCAAAAGACGCGTCCAAGAATCAGTTGTCCCTGAAGCTGAGCTCTGTGACCGCCGCGGACACGGCCGTGTATTACTGTGCGAGATATTTGATGTATTACTATAGTGGTAGTTATTACTACGGAAACCGGTTCGATGTATGGGGCCCGGGA…	ATCCTTTTTCTAGTAGCAACTGCAACCGGTGTACATTCTCAGTCTGCCCTGACTCAGCCTCCCTCAGTGTCCAAGTCTCTTGGACAGTCGGTCACCATCTCCTGCAGTGGAACCAGCAGTGACATTGGTGCTTATAACGGTGTCTCCTGGTACCAGCAGCACTCAGGCACAGCCCCCAGACTCCTGATTTATGAGGTCAGTAAGCGGCCCTCAGGGGTCTCTGATCGCTTCTCTGGCTCCAAGTCTGACAACACGGCCTCCCTGACCATCTCTGGGCTCCAGGCTGAGGATGAGGCTGATTATTACTGCGGCTCTTATAGGAGTGGAAGTACTTGGGTATTCGGCGGAGGGACCCGGCTGACCGTCCTAGGTCAGCCCAAGGCTGCCCCCTCGGTCACT…	Y	3	14.74	49.12	7.93	5000	ND
M1-C10-Mem-a	1	I	Mem	10	a	Y	Y	2	ATCCTTTTTCTAGTAGCAACTGCAACCGGTGTACATTCTCAGGTGCAGCTGCAGGAGTCGGGCCCAGGACTGGTGAAGCCATCGGAGACCCTGTCCCTCACCTGCGCTGTCTCTGGTCACTCCATCACCAGTAACTACTGGAGCTGGATCCGCCAGCCCCCAGGGAAGGGACTGGAGTGGATTGGGTATATCTCTGGTAGTAGTGGGAACACCTACCACAAGCCCTCCCTCAAGAGTCGAGTCACCATTTCAACAGACACGTCCAAGAACCAGTTCTCCCTGAAGCTGAGCTCTGTGACCGCCGCAGACACGGCCTTTTATTACTGTGCGAGGATAGAAGATTACACTAATTATGGGCCGTTTGACTACTGGGGTCAGGGAGTCCTGGTAACCGTCTCC…	ATCCTTTTTCTAGTAGCAACTGCAACCGGTGTACATTCTTCCTATGAGCTGACTCAGCCACGCTCAGTGTCTGTGTCCCCAGGACAGACGGCCAGGATCACCTGTGGGGGAGACAACATTGGAGGTAAAAATGTTCACTGGTACCAGCGGAAGCCAGCGCAGGCCCCCGTGCTGGTCATCTATTATGATAGCGACCGGCCCTCAGGGATCCCTGAGCGATTCTCTGGCTCCAACTCAGGGAACACCGCCACCCTGACCATCAGCGGGGTCGAGGCCGGGGATGAGGCTGACTATTACTGTCAGGTGTGGGACAGTAGTAGTGATCATGTGTTCTTCGGAGGAGGGACCCGGCTGACCGTCCTAGGTCAGCCCAAGGCTGCCCCCTCGGTCACTCTGTTC…	Y	4	3.64	26.49	7.267	25.34	3	851.8	1404	1569	10000
M2-C1-LHS-a	2	I	LHS	1	a	Y	Y	31	ATCCTTTTTCTAGTAGCAACTGCAACCGGTGTACATTCTCAGGTGCAGCTGCAGGAGTCGGGCCCAGGACTGGTGAAGCCTTCGGAGACCCTGTCCCTCACCTGCGCTGTCTCTGGTGCCTCCATCAGCGATTACTCCTACTGGAACTGGATCCGCCAGCCCCCAGGGAAGGGGCTTGAGTGGATTGGGAACATCTATGGTAACAGTGCGAACACCTACAACAACCCCTCCCTCAAGAGTCGAGTCTCCATTTCAATAGACACGTCCAAGAACCAGTTCTTCCTGAAACTGAACTCTATGACCGCCGCGGACACCGCCGTATATTACTGTACGAGGGAGCCCCCAGGAATGGCTAGTACTGACTGGGGCCAGGGAGTCCTGGTCACCGTCTCCTCAGCG…	ATCCTTTTTCTAGTAGCAACTGCAACCGGTGTACATTCTGAAATAGTGATGACGCAGTCTCCAGCCACCCTGGCTTTGTCTCCAGGAGAAAGAGCCACCCTGTCCTGCAGGGCCAGTCAGAGTGTCAGCATCAACTTAGCCTGGTACCAGCAGAAGCCTGGGCAGGCTCCCAGGCTCCTCATCTATAGTGCATCGAGCAGGGCCACTGGCATCCCAGACAGGTTCAGTGGCAGTGGGTCTGGGACAGAGTTCACTCTCACCATCAGCAGCCTGGAGCCTGAAGATGTTGCAGTTTATTATTGTCAGCAGAATAATTACTGGCCGCTCACTTTCGGCGGAGGGACCAAGGTGGAGATCAAACGTACGGTGGCTGCACCATCTGTCTTCATC	Y	3	1.87	31.94	2.65	5000	3	680.8	1237	1426	10000
M2-C1-LHS-b	2	I	LHS	1	b	Y	Y	31	ATCCTTTTTCTAGTAGCAACTGCAACCGGTGTACATTCTCAGGTGCAGCTGCAGGAGTCGGGCCCAGGACTGGTGAAGCCTTCGGAGACCCTGTCCCTCACCTGCGCTGTCTCTGGTGCCTCCATCAGCGATTACTACTACTGGAACTGGATCCGCCAAGCCCCAGGGAAGGGGCTGGAATGGATTGGGAATATCTATGGTAATAGTGCGAGCACCTACTACAACCCCTCCCTCAACAGTCGAGTCTCCATTTCAAAAGACACGTCCAAGAACCAATTCTTCCTGAGCCTGAGCTCTATGACCGCCGCGGACACCGCCGTATATTACTGTGCGAGGGAGCCCCCAGGAATGGCTAGTACTGACTGGGGCCAGGGAGTCCTGGTCACCGTCTCCTCAGCG…	ATCCTTTTTCTAGTAGCAACTGCAACCGGTGTACATTCTGAAATAGTGATGACGCAGTCTCCAGCCACCCTGTCTTTGTCTCCAGGAGAAAGAGCCACCCTATCCTGCAGGGCCAGTCAGAGTGTTAGTATCAACTTAGCCTGGTACCAGCAGAAACCTGGGCAGGCTCCCAGGCTCCTCATCTATGGTACATCCAGCAGGGCCACTGGCATCCCAGACAGGTTCAGTGGCAGTGGGTCTGGGACAGACTTCACTCTCACCATCAGCAGCCTGGAGCCTGAAGATGTTGCAGTTTATTTTTGTCAGCAGAATAATAACTGGCCGCTCACTTTCGGCGGAGGGACCAGGGTGGAGATCAAACGTACGGTGGCTGCACCATCTGTCTTCATC	Y	4	1.665	1105	7.616	491.4	3	2383	2895	2333	10000
M2-C1-LHS-c	2	I	LHS	1	c	Y	Y	31	ATCCTTTTTCTAGTAGCAACTGCAACCGGTGTACATTCTCAGGTGCAGCTGCAGGAGTCGGGCCCAGGACTGGTGAAGCCTTCGGAGACCCTGTCCCTCACCTGCGCTGTCTCTGGTGCCTCCATCAGCGATTACTACTACTGGAACTGGATCCGCCAACCCCCAGGGAAGGGGCTGGAATGGATTGGGAATATCTACGGTAATAGTGCGACCACCTACTACAACCCCTCCCTCAAGAGTCGAGTCTCCATTTCAAAAGACACGTCCAAGAACCAGTTCTTCCTGAAGCTGAACTCTATGACCGCCGCGGACACCGCCGAATATTACTGTGCGAGGGAGCCCCCAGGAATGGCTAGTACTGACTGGGGCCAGGGAGTCGTGGTCACCGTCTCCTCAGCG…	ATCCTTTTTCTAGTAGCAACTGCAACCGGTGTACATTCTGAAATAGTGATGACGCAGTCTCCAGCCACCCTGTCTTTGTCTCCAGGAGAAGGAGCCACCCTCTCCTGCAGGGCCAGTCAGAGTGTCAGCATCAACTTAGCCTGGTACCAGCAGAAACCTGGGCAGGCTCCCAGGCTCCTCATCTATGGTGCATCCAGCAGGGACACTGGCATCCCAGACAGGTTCAGTGGCAGTGGGTCTGGCACAGACTTCACTCTCACCATCAGCAGCCTGGACCCTGAGGATGTTGCAGTTTATTATTGTCAGCAGAATAATAACTGGCCGCTCACTTTCGGCGGAGGGACCAAGGTGGAGATCAAACGTACGGTGGCTGCACCATCTGTCTTCATC	Y	3	1.578	58.99	2.259	5000	ND
M2-C2-LHS-b	2	I	LHS	2	b	Y	Y	25	ATCCTTTTTCTAGTAGCAACTGCAACCGGTGTACATTCTCAGGTGCAGCTGCAGGAGTCGGGCCCAGGAGTGGTGAAGCCTTCAGAGACCCTGTCTCTCACCTGCGCTGTCTCTGGTGGCTCCATCAGCGATAGTTACTGGTGGAGCTGGATCCGCCAGCCCCCCGGGAAGGGACTGGAGTGGATTGGGTACATCTATGGTCCTACTGCGAACACCAACTACAACCCCTCCCTCAAGAGTCGAGTCACCATTTCAGAGGACACGTCCAAGAACCAGTTCTCCTTGAAACTGAACTCTGTGACCGCCGCGGACACGGCCGTGTATTTCTGTGTGAGATGGGATTGTAGTGGTACTTACTGCTCCTCGTTTCACTTCTTTGACTCCTCGGGCCAGGGAGTC…	ATCCTTTTTCTAGTAGCAACTGCAACCGGTGTACATTCTCAGTCTGTGCTGACTCAGCCACCCTCAGCGTCTGGGGCTCCCGGGCAGAGTGTCACCATCTCTTGCTCTGGAACCAGCTCCAACATTGGAAATAATGATGTGTACTGGTACCAGCAGCTCCCAGGAACGGCCCCCAAACTCCTCATCTATTATAGTAATCAGCGACCCTCAGGGGTCCCTGACCGATTCTCTGGCTCCAGGTCTGGCACGTCAGCCTCCCTGGCCATCAGTGGACTCCGGTCCGAGGATGAGGCTGATTATTACTGCGAAGCATGGGATCGCGGTCTGAGCGGTCCGGTATTCGGCGGAGGGACCCGGCTGACCGTCCTAGGTCAGCCCAAGGCTGCCCCCTCGGTCACT…	Y	3	166.9	1200	131.6	5000	ND
M2-C3-LHS-a	2	I	LHS	3	a	Y	Y	10	ATCCTTTTTCTAGTAGCAACTGCAACCGGTGTACATTCTCAGGTGCAGCTGCAGGAGTCGGGCCCAGGACTGGTGAAGCCTTCGGAGACCCTGTCCCTCACCTGCGCTGTCTCTGGTGGCTCCATCAGCGATAACTTCCACTGGAGCTGGATCCGCCAGCCCCCAGGGAAGGGACTGGAGTGGATTGGGTACATCTATGGTAGTGGTGGGGGCACCAACTACAATCCCTCCCTCAAGAATCGAGTCACCATGTCAATTGACACGTCCAAGAACCAGTTCTCCCTGAAGCTGAATTCTGTGACCGCCGCGGACACGGCCGTCTATTACTGTACGAGAGACCTGCTGATATTTTCTCCAAGGGGGGGTGCTTATGATTTCTGGGGCCAAGGGCTCCGGGTC…	ATCCTTTTTCTAGTAGCAACTGCAACCGGTGTACATTCTCAGTCTGTGCTGACTCAGCCTCCCTCAGCGTCTGAGGCCGCCAGGAAGAGTGTCACCATCTCCTGTTCTGGAAGCAGCTCCAACATCGGAAGTAATAGTGTATCCTGGTACCAGCAGCTCCCAGAAACGGCTCCCAAACTCCTCATCTATTATAATGATCGGCGAGCCTCAGGTGTCTCTGACCGATTCTCTGGCTCCAAGTCTGGCACGTCAGCCTCCCTGGCCATCAGTGGGCTCCAGACCGAGGATGAGGCTGATTATTACTGCGCAACATGGGATGATCGCCTGACCAGTTACATCTTCGGTGCTGGGACCCGGCTCACCGTCCTAGGTCAGCCCAAGGCTGCCCCCTCGGTCACT…	Y	3	19.49	85.99	16.49	5000	3	10000	128.1	181.8	120.2
M2-C3-LHS-c	2	I	LHS	3	c	Y	Y	10	ATCCTTTTTCTAGTAGCAACTGCAACCGGTGTACATTCTCAGGTGCAGCTGCAGGAGTCGGGCCCAGGACTGGTGAAGCCTTCGGAGACCCTGTCCCTCACCTGCGCTGTCTCTGGTGGCTCCATCAGCGATAACTTCCACTGGAGTTGGATCCGCCAGCCCCCAGGGAAGGGACTGGAGTGGATTGGGTACATCTATGGTAGTGGTGGGGGCACCAACTACAATCCCTCCCTCAAGAATCGAGTCACCATGTCAATTGACACGTCCAAGAACCAGTTCTCCCTGAAGCTGAATTCTGTGACCGCCGCGGACACGGCCGTCTATTATTGTACGAGAGACCTGCTGATATTTTCTCCAAGGGGGGGTGCTTATGATTTCTGGGGCCAAGGGCTCCGGGTC…	ATCCTTTTTCTAGTAGCAACTGCAACCGGTGTACATTCTCAGTCTGTGCTGACTCAGCCTCCCTCAGCGTCTGAGGCCGCCAGGAAGAGTGTCACCATCTCCTGTTCTGGAAGCAGCTCCAACATCGGAAGTAATAGTGTATCCTGGTACCAGCAGCTCCCAGAAACGGCTCCCAAACTCCTCATCTATTATAATGATCGGCGAGCCTCAGGTGTCTCTGACCGATTCTCTGGCTCCAAGTCTGGCACGTCAGCCTCCCTGGCCATCAGTGGGCTCCAGACCGAGGATGAGGCTGATTATTACTGCGCAACATGGGATGATCGCCTGACCAGTTACATCTTCGGTGCTGGGACCCGGCTCACCGTCCTAGGTCAGCCCAAGGCTGCCCCCTCGGTCACT…	Y	3	20.15	121.9	20.76	5000	3	10000	148.4	203.4	114.3
M2-C4-LHS-a	2	I	LHS	4	a	N	Y	8	ATCCTTTTTCTAGTAGCAACTGCAACCGGTGTACATTCTCAGGTGCAGCTGCAGGAGTCGGGCCCAGGACTGGTGAAGCCTTCGGAGACCCTGTCCCTCACCTGCGCTGTCTCTGGTGGCTCCATCGGCGATTACTACTACTGGAACTGGATCCGCCAACCCCCAGGGAAGGGGCTGGAATGGATTGGCAATATCTATGGTAATAGTGGGAGCACTTACTACAACCCCTCCCTCAAGAGTCGAGTCAGCATTTCAATAAATACGTCCAAGAACCAGTTGTTCCTGAGGCTGACCTCTGTGACCGCCGCGGACACCGCCGTTTATTACTGTGCGAGAGATTTCCAGGTCGGTTTGGACTCCTGGGGCCAAGGGGTCGTCGTCTCCGTCTCCTCAGCGTCG…	ATCCTTTTTCTAGTAGCAACTGCAACCGGTGTACATTCTGAAATAGTGATGACGCAGTCTCCAGCCACCCTGTCTTTGTCTCCAGGGGAAAGAGCCACCCTCTCCTGCAGGGCCAGTCAGAGTGTCAGCGGCAGCTTAGCCTGGTACCAGCAGAGACCTGGGCAGGCTCCCAGGCTCCTCATTTATGGTGCAACCAGCAGGGCCACTGGCATCCCAGACAGGTTCAGTGGCAGTGGGTCTGGGACAGAGTTCACTCTCACCATCAGCAGCCTGGAGCCTGAAGATTTTACAGTTTATTATTGTCAGCAATATAATAACTGGCCTCTCACTTTCGGCCCCGGGACCAAAGTGGATATCAAACGTACGGTGGCTGCACCATCTGTCTTCATC	Y	3	2.112	5000	7.093	12.58	4	335	712.4	275.3	2102
M2-C4-LHS-b	2	I	LHS	4	b	N	Y	8	ATCCTTTTTCTAGTAGCAACTGCAACCGGTGTACATTCTCAGGTGCAGCTGCAGGAGTCGGGTCCAGGACTGGTGAAGCCTTCGGAGACCCTGTCCCTCACCTGCGCTGTCTCTGGTGGCTCCGTCAGCGATTACTACTACTGGAACTGGATCCGCCAACCCCCAGGGAAGGGGCTGGAGTGGATTGGGAATATCTATGGTAATAGTGCAAGCACCTACTACAACCCCTCCCTCAAGAGTCGAGTCACCATTTCAATAGACACGTCCAAGAACCAGTTCTTCCTGAAACTGAATTCTATGACCGCCGCGGACACCGCCGTGTATTACTGTGCGAGCGATTTCCAGGTCGGATTGGATTCCTGGGGCCAAGGGGTCGTCGTCACCGTCTCCTCAGCGTCG…	ATCCTTTTTCTAGTAGCAACTGCAACCGGTGTACATTCTGAAATAGTGATGACGCAGTCTCCAGCCACCCTGTCTTTGTCTCCAGGGGAAAGAGCCACCCTCTCCTGCAGGGCCACTCAGAGTGTCAGCGGCAGCTTAGCCTGGTACCAGCAGAAATCTGGACAGGCTCCCAGGCTCCTCATCTATGGTGTATCTAGCAGGGCCACTGGCATCCCAGACAGGTTCAGTGGCAGTGGGTCTGGAACAGACTTCACTCTAACCATCAGCAGCCTGGAGCCTGAAGATTTTGCAATTTATTATTGTCACCAGTATAATAACTGGCCTCTCACTTTCGGCCCCGGGACCAAACTGGATATCAAACGTACGGTGGCTGCACCATCTGTCTTCATC	Y	4	2.048	925.3	9.58	115.7	ND
M2-C4-LHS-c	2	I	LHS	4	c	N	Y	8	ATCCTTTTTCTAGTAGCAACTGCAACCGGTGTACATTCTCAGGTGCAGCTGCAGGAGTCGGGTCCAGGACTGGTGAAGCCTTCGGAGACCCTGTCCCTCACCTGCGCTGTCTCTGGTGGCTCCGTCAGCGATTACTACTACTGGAACTGGATCCGCCAACCCCCAGGGAAGGGACTGGAGTGGATTGGGAATATCTATGGTAATAGTGCGAGCACCTACTACAACCCCTCCCTCAAGACCCGCGTCACCATTTCAATAGACACGTCCAAGAACCAGTTCTTCCTGAATCTGAATTCTGTGACCGCCGCGGACACCGCCGTGTATTATTGTGCGAGTGATTTCCAGGTCGGTTTGGATTCCTGGGGCCAAGGGGTCGTCGTCACCGTCTCCTCAGCGTCG…	ATCCTTTTTCTAGTAGCAACTGCAACCGGTGTACATTCTGAAATAGTGATGACGCAGTCTCCAGCCACCCTGTCTTTGTCTCCAGGGGAAAGAGCCACCCTCTCCTGCAGGGCCAGTCAGAGTGTCAGCAGCAGCTTAGCCTGGTACCAGCAGAAATCTGGGCAGGCTCCCAGGCTCCTCATCTATGGTGCATCTAGCAGGGCCACTGGCATCCCAGACAGGTTCAGTGGCAGTGGGTCTGGGACAGAGTTCACTCTAACCATCAGCAGCCTGGAGCCTGAAGATTTTGCAGTTTATTATTGTCAGCAGTATAATCACTGGCCTCTCACTTTCGGCCCCGGGACCAAACTGGATGTCAAACGTACGGTGGCTGCACCATCTGTCTTCATC	Y	3	2.114	5000	22.57	481.9	4	508.7	441.2	377.3	1572
M2-C6-LHS-b	2	I	LHS	6	b	N	Y	4	ATCCTTTTTCTAGTAGCAACTGCAACCGGTGTACATTCTCAGGTGCAGCTGCAGGAGTCGGGCCCAGGAGTGGTGAAGCCTTCAGAGACGCTGTCCCTCACCTGCGCTGTCTCTGGTGGCTCCATCAGTGATAGTTTCTGGTGGAGCTGGATCCGCCAGGCCCCAGGGAAGGGACTGGAGTGGATTGGCTACATCTATGGTAGTAGTACGAGTACCAACTACAACCCCTCCCTCAAGAGTCGAGTCACCATTTCAAAAGACACGTCCAAGAACCAGTTCTCCTTGAGGCTGAACTCTGTGACCGCCGCGGACACGGCCGTCTATTATTGTGCGAGAAATGCATACTTCTTTGACTCATTGGATGTCTGGGGCCGGGGAGTTCTGGTCCCCGTCTCCTCA…	ATCCTTTTTCTAGTAGCAACTGCAACCGGTGTACATTCTCAGTCTGTGCTGACGCAGCCGCCCTCAGTGTCTGCGGCCCCAGGCCAGAAGGTCTCCATCTCCTGCTCTGGAAGCAGCTCCAACATCGGGAGAAGTTATGTATCCTGGTACCAGCAGGTCCCAGGAACGGCCCCCAAACTCCTCATCTATGACGATAATAAGCGACCCTCAGGGGTTTCTGACCGATTCACTGGCTCCAAGTCTGGTACCTCAGCCTCCCTGGCCATCACTGGACTCCAGAGTGGAGATGAGGCTGATTATTACTGCGGAACATGGGATAGCAGCCTGAGTGCTTACATCTTCGGTGTTGGGACCCGGCTCACCGTCCTAGGTCAGCCCAAGGCTGCCCCCTCGGTCACT…	Y	3	47.92	178.5	7.457	5000	4	839.9	157	186.9	177.4
M2-C7-LHS-a	2	I	LHS	7	a	N	Y	3	ATCCTTTTTCTAGTAGCAACTGCAACCGGTGTACATTCTGAGGTGCAGCTGGTGCAGTCTGGAGCAGAGGTGAAAAGGCCCGGGGAGTCTCTGAAGATCTCCTGTAAGACTTCTGGATTCATGTTTACCTACACCTGGATCAGCTGGGTGCGCCAGATGCCCGGGAAAGGCCTGGAGTGGATGGGGAGTATGTATCCTGGTGATTCTGATACCAAATACAGCCCGTCCTTCCAAGGCCACGTCACTGTCTCAGCCGACAAGTCCATCAGTACCGCCTACCTGCAATGGAGCAGCCTGAAGGCCTCGGACACCGCCACATATTACTGTGCGAAAACTGTTAGCGGCAGCTGGAACGGCTACTTTGACTACTGGGGCCAGGGAGTCCTGGTCACCGTCTCC…	ATCCTTTTTCTAGTAGCAACTGCAACCGGTGTACATTCTCAGTCTGTGCTGACTCAGCCTCCCTCAGCGTCTGAGGCCGCCAGGAAGAGTGTCACCATCTCCTGTTCTGGAAGCAGCTCCAACATCGGAAGTAATAGTGTAGCCTGGTACCAGCAGCTCCCAGAAACGGCTCCCAAACTCCTCATCTATTATAATGATCGGCGAGCCTCAGGTGTCTCTGACCGATTCTCTGGCTCCAAGTCTGGCACGTCAGCCTCCCTGGCCATCAGTGGGCTCCAGACCGAGGATGAGGCTGATTATTACTGCGCAACATGGGATGATAGCCTGAGCGGTGTGTTATTCGGAGGAGGGACCCGGCTGACCGTCCTAGGTCAGCCCAAGGCTGCCCCCTCGGTCACT…	Y	3	2.952	315.9	106.1	5000	4	61.09	45.3	71.14	179
M2-C7-LHS-b	2	I	LHS	7	b	N	Y	3	ATCCTTTTTCTAGTAGCAACTGCAACCGGTGTACATTCTGAGGTGCAGCTGGTGCAGTCTGGAGCAGAGGTGAAAAGGCCCGGGGAGTCTCTGAAGATCTCCTGTAAGACTTCTGGATTCATGTTTACCTACACCTGGATCAGCTGGGTGCGCCAGATGCCCGGGAAAGGCCTGGAGTGGATGGGGAGCATCTATCCTGGTGATTCTGATACCAAGTATAGCCCGTCCTTCCAAGGCCACGTCACTGTCTCAGCCGACAAGTCCATCAGCACCACCTTCCTGCAATGGAGCAACCTGACGGCCTCGGACACCGCCACTTATTACTGTGCGAAAACTGTTAGCGGCAGCTGGAACGCCCACTTTGACTACTGGGGCCAGGGAGTCCTGGTCACCGTCTCC…	ATCCTTTTTCTAGTAGCAACTGCAACCGGTGTACATTCTCAGTCTGTGCTGACTCAGCCTCCCTCAGCGTCTGAGGCCGCCAGGAAGAGTGTCACCATGTCCTGTTCTGGAAGCAGCTCCAACATCGGAAGTAATAGTGTGTCCTGGTACCAGCAGCTCCCAGAAACGGCTCCCAAACTCCTCATCTATAATAATGATCGGCGAGCCTCAGGTGTCTCTGACCGATTCTCTGGCTCCAAGTCTGGCACGTCAGCCTCCCTGGCCATCAGTGGGCTCCAGACCGAGGATGAGGCTGATTATTACTGCGCAGCATGGGATGATAGCCTGAACGGTGTGTTATTCGGAGGAGGGACCCGGCTGACCGTCCTAGGTCAGCCCAAGGCTGCCCCCTCGGTCACT…	Y	3	3.872	61.31	42.23	5000	ND
M2-C11-LHS-b	2	I	LHS	11	b	N	Y	3	ATCCTTTTTCTAGTAGCAACTGCAACCGGTGTACATTCTCAGGTCCAGCTGGTGCAGTCCGGGGCTGAGGTGAAGAAGCCTGGGGCCTCAGTGAAGGTTTCCTGCAAGGCGTCTGGATTCACCTTCGGCAGCCATGCTATCAGCTGGGTGCGACAGGCCCCTGGACAAGGGCCTGAGTGGATGGGAGTGATCGTTCCTCTTGGTGGTAAAACAAACTACGCAGAGAAGTTCCAGGACAGAGTCACGATTACCGCGGACACGTCCACAAGCACAGTCTACATGGAGCTGAGCAGCCTGAGATCTGAGGACACGGCCGTGTATTACTGTGTCAGAGGCGTTTTGGAGTGGTTATTACGATATGACTACTGGGGTCAGGGAGCCCTGGTCACCGTCTCCTCA…	ATCCTTTTTCTAGTAGCAACTGCAACCGGTGTACATTCTCAGGCTGTAGTGACTCAGGAGCCCTCAATGACTGTGTCCCCAGGAGGGACAGTCACTCTCACCTGTGCTTCCAGCACTGGAGCAGTCACCAGTGGTCACTCTCCACACTGGTTCCAGCAGAAACCTGGACAAGCCCCCAAGACACTGATTCATAATACAAACCACAAACACTCCTGGACTCCTGCCCGGTTCTCAGGCTCCCTCCTTGGGGGTAAAGCTGCCCTGACACTGTCAGGTGCGCAGCCTGAGGATGAGGCTGAGTATTACTGCTGGCTGTACTTTAGTAGTGGTCAGCTGGTATTCGGCGGAGGGACCCGGCTGACCGTCCTAGGTCAGCCCAAGGCTGCCCCCTCGGTCACT…	Y	4	7.274	57.04	7.774	325.8	ND
M2-C13-LHS-a	2	I	LHS	13	a	N	Y	2	ATCCTTTTTCTAGTAGCAACTGCAACCGGTGTACATTCTGAGGTCCAGCTGGTGCAGTCTGGGCCTGAGGTGAAGAAGCCTGGGGCCTCCGTGAAAATCTCCTGCGAGGCTTCTGGATACACCTTCAGCGACTACTACCTGCACTGGGTGCGACAGGCTCCTGGAAAAGGACTTGAGTGGATGGGACGTGTTGATCCTGAGGATGGTGAAGCAATCCACGCACAGAAGTTCCAGGACAGAGTCACCATCACCGCGGACACGTCTACAGACACAGGCTACCTGGACCTGAGTAGCCTGAGATCTGACGACACGGCCATATATTACTGTGCAACCGGGCCGGAGGTGTACCGTTCCAACTCGGATGTCTGGGGCCGGGGAGTTCTGGTCACCGTCTCCTCA…	ATCCTTTTTCTAGTAGCAACTGCAACCGGTGTACATTCTCAGCCTGTGCTGACTCAGCCATCTTCCCATTCCGCATCTCCTGGAGCGCCAGCCAGACTCACCTGCACGCTGAGCAGTGGCTTCAGTGTTGGTGACTTCTGGATACGGTGGTACCAACAAAAGCCAGGGAGCCCTCCCCGGTATCTCCTCTACTACCACTCAGACTCAGATAACCACCAAGGCTCTGGAGTTCCCAGCCGCTTCTCTGGATCCAATGATGCATCAGCCAATGCAGGGATTCTGCATATCTCTGGGCTCCAGCCTGAGGATGAGGCTGACTATTACTGTTCTACATGGCATGACAACTCTAAGACTTACATCTTCGGTGCTGGGACCCGGCTCACCGTCCTAGGTCAGCCC…	Y	2	4.305	5000	100.3	5000	3	10000	7774	6649	2472
M2-C13-LHS-b	2	I	LHS	13	b	N	Y	2	ATCCTTTTTCTAGTAGCAACTGCAACCGGTGTACATTCTGAGGTCCAGCTGGTGCAGTCTGGGCCTGAGGTGAAGAAGCCTGGGGCCTCCGTGAAAATCTCCTGCGAGGCTTCTGGATACACCTTCAGCGACTACTACCTACACTGGGTGCAACAGGCTCCTGGAAAAGGGCTTGAGTGGATGGGACGTGTTGATCCTGAGGATGGTGAACCAATACACGCACAGAAGTTCCAGGGCAGAGTCACCATCACCGCGGACAAGTCTACAGACACAGCCTACCTGGAACTGAGCAGCCTGAGATCTGACGACACGGCCATATATTTCTGTGCAACCGGGCCGGAGGTGTATGGTACCAACTCGGATGTCTGGGGCCGGGGAGTTCTGGTCACCGTCTCCTCA…	ATCCTTTTTCTAGTAGCAACTGCAACCGGTGTACATTCTCAGCCTGTGCTGACTCAGCCATCTTCCCATTCCGCATCTCCTGGAGCGCCAGCCAGACTCACCTGCACGCTGAGCAGTGGCTTCAGTGTTGGTGACTTCTGGATACGGTGGTACCAACAAAAGCCAGGGAGCCCTCCCCGGTATCTCCTCTTCTACCACTCAGACTCAGATAACCACCAAGGCTCTGGAGTTCCCAGCCGCTTCTCTGGATCCAATGATGCATCAGCCAATGCAGGGATTCTGCATATCTCTGGGCTCCAGCCTGAGGATGAGGCTGACTATTACTGTTCTACATGGCATGACAACTCTAAGACTTACATCTTCGGTGCTGGGACCCGGCTCACCGTCCTAGGTCAGCCC…	Y	2	6.79	5000	142.1	5000	ND
M2-C14-LHS-a	2	I	LHS	14	a	N	Y	2	ATCCTTTTTCTAGTAGCAACTGCAACCGGTGTACATTCTGAGGTGCGGCTGGTGGAGTCTGGGGGAGGCTTGGTCCAGCCTGGCGGGTCCCTGAGACTCTCCTGTGCAGCCTCTGGATTCACCTTCAGTGACTACCACATGAGTTGGGTCCGCCAGGCTCCAGGGAAGGGGCCGGAGTGGGTAGGTTTCATTAGAAACAAACCTGGCGGTGAGACAGCAGAATATGCCGCGTCTGTGAAAGGCAGATTCACCATCTCGAGAGATGATCCCAAAAGCATTGCCAGTCTGCAAATGAACAGCCTGAAAAGCGAGGACACGGCCGTGTATTACTGTGCTAGAGTTGCAGGTATAGCAGCAGATCTCTTTGACTCCTGGGGCCAGGGAGTCCTGGTCACCGTC…	ATCCTTTTTCTAGTAGCAACTGCAACCGGTGTACATTCTTCCTATGATCTGACTCAGCCACCCTCGGTGTCAGTGTCCCCAGGACAGACGGCCAGGATCACCTGTGGGGGAGACAACCTTGGAAGTAAATATGTGCACTGGTACCAGCAGAAGCCAGCGCAGGCCCCTGTGCTGGTCATCTATTATGATAGTGACCGGCCCTCAGGGATCCCTGAGCGATTCTCTGGCTCCAAATCAGGGAGCACCGCCACCCTGACCATCAGCGGGGTCGAGGCCGGGGATGAGGCTGACTATTACTGTCAGGTGTGGGACGGTAGTAGTGATCATTACATCTTCGGTGCTGGGACCCGGCTCACCGTCCTAGGTCAGCCCAAGGCTGCCCCCTCGGTCACTCTGTTC…	Y	3	408.1	1734	16.49	5000	ND
M2-C16-LHS-a	2	I	LHS	16	a	N	Y	2	ATCCTTTTTCTAGTAGCAACTGCAACCGGTGTACATTCTGAGGTGCAGCTGGTGCAGTCTGGAGCAGAGGTGAAAAGGCCCGGGGAGTCTCTGAAGATCTCCTGTAAGACTTCTGGATACACCTTTACCAACTACTGGATCAACTGGGTGCGCCAGATGCCCGGAGAAGGCCTGGAGTGGATGGGGGCGATTGATCCTAGTGATTCTGAAACCAGATACAGTCCGTCCTTCCAAGGCCAGGTCACCTTTTCAGCCGACAAGTCCATCAACACCGCCTACCTACAGTGGAGCAGCCTGAAGGCCTCGGACACCGCCACGTATTACTGTGCGAAAGGAGATACTCGCGGCTGGTATCGGGATTTTGACTACTGGGGCCAGGGAGTCCTGGTCACCGTCTCC…	ATCCTTTTTCTAGTAGCAACTGCAACCGGTGTACATTCTGACATCCAGATGACCCAGTCTCCATCTTCCCTGTCTGCATCGGTGGGAGACAGAGTCACCATCACTTGCAGGGCAAGTCAGGTCATTAGCGAATATTTAAGTTGGTATCAGCAGAAACCAGGAAAAGCTCCTAAGCTCCTGATCTATGCTGCATCCAGTTTGCAAAGTGGGGTCCCATCCAGGTTCAGCGGCAGTGGATCTGGGACAGAGTTCACTCTCACCATCAGCAGCCTGCAGCCTGAGGATTTTGCAACTTATTACTGTCTACAGGGTTATACTACCCCATTCACTTTCGGCCCCGGGACCAGACTGGATAGCAAACGTACGGTGGCTGCACCATCTGTCTTCATC	Y	2	3.304	5000	20.76	5000	ND
M2-C16-LHS-b	2	I	LHS	16	b	N	Y	2	ATCCTTTTTCTAGTAGCAACTGCAACCGGTGTACATTCTGAGGTGCAGCTGGTGCAGTCTGGAGCAGAGGTGAAAAGGCCCGGGGAGTCTCTGAAGATCTCCTGTAAGACTTCTGGATACACCTTTACCAACTACTGGATCAACTGGGTGCGCCAGATGCCCGGAGAAGGCCTGGAGTGGATGGGGGCGATTGATCCTAGTGATTCTGAAACCACATACAGTCCGTCCTTCCAAGGCCAGGTCACCTTTTCAGCCGACAAGTCCATCAACACCGCCTACCTACAGTGGAGCAGCCTGAAGGCCTCGGACACCGCCACGTATTACTGTGCGAAAGGAGATACTCGCGGCTGGTATCGGGATTTTGACTTCTGGGGCCAGGGAGTCCTGGTCACCGTCTCC…	ATCCTTTTTCTAGTAGCAACTGCAACCGGTGTACATTCTGACATCCAGATGACCCAGTCTCCATCTTCCCTGTCTGCATCGGTGGGAGACAGAGTCACCATCACTTGCAGGGCAAGTCAGGTCATTAGCGAATATTTAAGTTGGTATCAGCAGAAACCAGGAAAAGGTCCTAAGCTCCTGATCTATGATGCATCCAGTTTGCAAAGTGGGGTCCCATCCAGGTTCAGCGGCAGTGGATCTGGGACAGAGTTCACTCTCACCATCAGCAGCCTGCAGCCTGAGGATTTTGCAACTTATTACTGTCTACAGGGTTATACTACCCCATTCACTTTCGGCCCCGGGACCAGACTGGATAGCAAACGTACGGTGGCTGCACCATCTGTCTTCATC	Y	2	4.976	5000	7.093	5000	ND
M2-C1-Mem-a	2	I	Mem	1	a	Y	Y	31	ATCCTTTTTCTAGTAGCAACTGCAACCGGTGTACATTCTCAGGTGCAGCTGCAGGAGTCGGGCCCAGGACTGGTGAAGCCTTCGGAGACCCTGTCCCTCACCTGCGCTGTCTCTGGTGCCTCCATCAGCGATTACTACTACTGGAACTGGATCCGCCAACCCCCAGGGAAGGGGCTGGAATGGATTGGGAACATCTATGGTAATAGTGGGAGCACCTACTACAACCCCTCCCTCAAGAGTCGAGTCTCCATTTCAAAAGACACGTCCAAGAACCAATTGTTCCTGAAGTTGAGCTCTATGACCGCCGCGGACACCGCCGTATATTACTGTGCGAGGGAGCCCCCAGGAATGGCTAGTACTGACTGGGGCCAGGGAGCCCTGGTCACCGTCTCCCCAGCG…	ATCCTTTTTCTAGTAGCAACTGCAACCGGTGTACATTCTGAAATAGTGATGACGCAGTCTCCAGCCACCCTGTCTTTGTCTCCAGGAGAAAGAGCCACCCTCTCCTGCAGGGCCAGTCAGAGTGTCAGCATCAACTTAGCCTGGTACCAGCAGAAACCTGGGCAGGCTCCCAGGCTCCTCATCTATGGTGCATCCAGCAGGGCCACTGGCGTCCCACACAGGTTCAGTGGCAGTGGGTCTGGGACAGAGTTCACTCTCAGCATCAGCAGCCTGGAGCCTGAAGATGTTGCAGTTTATTTTTGTCAGCAGAATAATAACTGGCCGCTCACTTTCGGCGGAGGGACCAGGGTGGAGATCAAACGTACGGTGGCTGCACCATCTGTCTTCATC	Y	3	1.435	473	5.32	5000	3	1924	2172	1417	10000
M2-C2-Mem-a	2	I	Mem	2	a	Y	Y	25	ATCCTTTTTCTAGTAGCAACTGCAACCGGTGTACATTCTCAGGTGCAGCTGCAGGAGTCGGGCCCAGGAGTGGTGAAGCCTTCAGAGACCCTGTCCCTCACCTGCGCTGTCTCTGGTGGCTCCATCAGCGATAGTTACTGGTGGAGCTGGATCCGCCAGCCCCCAGGGAAGGGACTGGAGTGGATTGGATATATCTCTGGTGTTAGTGCGAACACCGACTACAACCCCTCCCTCAAGAGTCGAGTCACCATTTTAAAAGACACGTCCAAGAACCAGTTCTCCTTGAACCTGAACTCTGTGACCGCCGCGGACACGGCCGTGTATTACTGTGCGAGATGGGATTGTAGTGGTACTTACTGCTCCTCGTTTCACTTCTGTGACTACTGGGGCCAGGGAGTC…	ATCCTTTTTCTAGTAGCAACTGCAACCGGTGTACATTCTCAGTCTGTGCTGACTCAGCCACCCTCAGCGTCTGGGGCTCCCGGGCAGAGTGTCACCATCTCTTGCTCTGGAAGCAGGTCCAATATTGGAAGTAGTGATGTTAACTGGTACCAGCAGCTCCCAGGAACGGCCCCCAAACTCCTCATCTATTATAGTAATCAGCGACCCTCAGGGGTCCCTGACCGCTTCTCTGGCTCCAGGTCTGGCACGTCAGCCTCCCTGGCCATCAGTGGGCTCCGGTCCGAGGATGAGGCTGATTATTACTGCGAGGCATGGGATAGCAGCCTGAGCGGTCCGGTATTCGGCGGAGGGACCCGGCTGACCGTCCTAGGTCAGCCCAAGGCTGCCCCCTCGGTCACT…	Y	3	3.069	201.1	9.58	5000	4	1050	941.9	838.5	2134
M2-C2-Mem-b	2	I	Mem	2	b	Y	Y	25	ATCCTTTTTCTAGTAGCAACTGCAACCGGTGTACATTCTCAGGTGCAGCTGCAGGAGTCGGGCCCAGGAGTGGTGAAGCCTTCAGAGACCCTGTCCCTCACCTGCGCTGTCTCTGGTGGCTCCATCAGCGATAATTACTGGTGGAGTTGGATCCGCCAGCCCCCAGGGAAGGGACTGGAGTGGATTGGGTACATCTCTGGTAGTGGTTCGAGCACCAACTACAACCCCTCCCTCAAGAGTCGAGTCACCATTTCAAAAGACACGTCCAAGAACCAGTTCTCCTTGAACCTGAGCTCTGTGACCGCCGCGGACACGGCCATGTATTACTGTGCGAGATGCGATTGTAGTGGTACTTACTGCTCCTCGTTTCACTTCTTTGACTCCTGGGGCCGGGGAGTC…	ATCCTTTTTCTAGTAGCAACTGCAACCGGTGTACATTCTCAGTCTGTGCTGACTCAGCCACCCTCAGCGTCTGGGGCTCCCGGGCAGAGTGTCACCATCTCTTGCTCTGGGAGCAGCTCCAACATTGGAGGTCATGATGTGTCCTGGTACCAGCAACTCCCAGGAACGGCCCCCAAACTCCTCATCTATTATAGTAATCAGCGACCCTCAGGGGTCCCTGACCGATTCTCTGGCTCCAGGTCTGGCACGTCAGCCTCCCTGGCCATCAGTGGGCTCCGGTCCGAGGATGAGGCTGATTATTACTGCGAAACATGGGATAGCAGCCTGAGCGGTCCGGTTTTCGGCGGAGGGACCCGGCTGACCGTCCTAGGTCAGCCCAAGGCTGCCCCCTCGGTCACT…	Y	2	5.017	5000	22.57	5000	4	1117	1731	1307	7462
M2-C2-Mem-c	2	I	Mem	2	c	Y	Y	25	ATCCTTTTTCTAGTAGCAACTGCAACCGGTGTACATTCTCAGGTGCAGCTGCAGGAGTCGGGCCCAGGAGTGGTGAAGCCTTCAGAGACCCTGTCCCTCACCTGCGCTGTCTCTGGTGGCTCCATGAGCGATAGTTACTGGTGGAGCTGGATCCGCCAGCCCCCCGGGAAGGGACTGGAGTGGATTGGGTACATCTATGGTCCTACTACGACGACCAACTACAACCCCTCCCTCAAGAGTCGAGTCACCATTTCAAAGGACACGTCCAAGAACCAGTTCTCCTTGAAACTGAGCTCTGTGACCGCCGCGGACACGGCCGTGTACTTCTGTGTGAGATGGGATTGTAGTGGTACTTACTGTTCCTCGTTTCACTTCTTTGACTCCTCGGGCCAGGGAGTC…	ATCCTTTTTCTAGTAGCAACTGCAACCGGTGTACATTCTCAGTCTGTGCTGACTCAGCCACCCTCAGCGTCTGGGGCTCCCGGGCAGAGTGTCACCATCTCTTGCTCTGGAACCAGCTCCAACATTGGAAATAATGATGTGTACTGGTACCAGCAGCTCCCAGGAACGGCCCCCAAACTCCTCATCTATTATAGTAATCAGCGACCCTCAGGGGTCCCTGACCGATTCTCTGGCTCCAGGTCTGGCACGTCAGCCTCCCTGGCCATCAGTGGGCTCCGGTCCGAGGATGAGGCTGATTATTACTGCGAAGCATGGGATCGCGGTCTGAGCGGTCCGGTATTCGGCGGAGGGACCCGGCTGACCGTCCTAGGTCAGCCCAAGGCTGCCCCCTCGGTCACT…	Y	2	4.501	5000	7.457	5000	ND
M2-C3-Mem-a	2	I	Mem	3	a	Y	Y	10	ATCCTTTTTCTAGTAGCAACTGCAACCGGTGTACATTCTCAGGTGCAGCTGCAGGAGTCGGGCCCAGGACTGGTGAAGCCTTCGGAGACCCTGTCCCTCACCTGCGCTGTCTCTGGTGGCTCCATCAGCGATGATTTCTACTGGAACTGGATCCGCCAGCCCCCAGGGAAGGGACTGGAGTGGATTGGATACATTTATGATAGTGGTGGGGACACCAACTACAATCCCTCCCTCAAGAATCGAGTCACCATTTCAATAGACACGTCCAAGAACCAGTTCTCCCTGAAACTGAGTTCTGTGACCGCCGCGGACACGGCCGTGTATTTCTGTGCGAGAGACCTGCTGGTATTTACTGCAAGGGGGGGTGCTTTTGATATCTGGGGCCAAGGGCTCCGGGTC…	ATCCTTTTTCTAGTAGCAACTGCAACCGGTGTACATTCTCAGTCTGTGCTGACTCAGCCTCCCTCAGCGTCTGAGGCCGCCAGGAAGAGTGTCACCATCTCCTGTTCTGGAAGCAGCTCCAACATCGGAAGTAATAGTGTATCCTGGTACCAGCAGCTCCCAGAAACGGCTCCCAAACTCCTCATCTATTATAATGATCGGCGAGCCTCAGGTGTCTCTGACCGATTCTCTGGCTCCAAGTCTGGCACGTCAGCCTCCCTGGCCATCAGTGGGCTCCAGACCGAGGATGAGGCTGATTATTACTGCGCAGCATGGGGTGATAGTCTGAGCGGTTACATCTTCGGTACTGGGACCCGGCTCACCGTCCTAGGTCAGCCCAAGGCTGCCCCCTCGGTCACT…	Y	3	6.919	413.6	106.1	5000	4	3761	66.35	114.8	56.26
M2-C3-Mem-b	2	I	Mem	3	b	Y	Y	10	ATCCTTTTTCTAGTAGCAACTGCAACCGGTGTACATTCTCAGGTGCAGCTGCAGGAGTCGGGCCCAGGACTGGTGAAGCCTTCGGAGACCCTGTCCCTCACCTGCGCTGTCTCTGGTGGCTCCATCAGCGATGATTTCTACTGGAACTGGATCCGCCAGCCCCCAGGGAAGGGACTGGAGTGGATTGGCTACATTTATGATAGTGGTGGGGACACCAACTATAATCCCTCCCTCAGGAATCGAGTCACCATTTCAATAGACACGTCCAAGAACCAGTTCTCCCTGAAACTGAGTTCTGTGACCGCCGCGGACACGGCCGTATATTACTGTGCGAGAGACCTGCTGGTATTTACTGCAGGGGGGGGTGCTTTTGATATCTGGGGCCAAGGGCTCCGGGTC…	ATCCTTTTTCTAGTAGCAACTGCAACCGGTGTACATTCTCAGTTTGTGCTGACTCAGCCTCCCTCAGCGTCTGAGGCCGCCAGGAAGAGTGTCACCATCTCCTGTTCTGGAAGCACCTCCAACATCGGAAGTAATAGTGTTTCCTGGTACCAGCAGCTCCCAGAAACGGCTCCCAAACTCCTCATCTATTATAATGATCGGCGAGCCTCAGGTGTCTCTGACCGATTCTCTGGCTCCAAGTCTGGCACGTCAGCCTCCCTGGCCATCAGTGGGCTCCAGACCGAGGATGAGGCTGATTATTACTGCGCAGCATGGGGTGATAGTCTGAGCGGTTACATCTTCGGTACTGGGACCCGGCTCACCGTCCTAGGTCAGCCCAAGGCTGCCCCCTCGGTCACT…	Y	3	11.03	559.3	42.23	5000	3	10000	154.5	161.3	96.74
M2-C9-Mem-a	2	I	Mem	9	a	N	Y	3	ATCCTTTTTCTAGTAGCAACTGCAACCGGTGTACATTCTGAGGTGCAGCTGGTGCAGTCTGGAGCAGAGGTGAAAAGGCCCGGGGAGTCTCTGAAGATCTCCTGTAAGACTTCTGGATACAGCTTTACCAGCTACTGGATCAACTGGGTGCGCCAGATGCCCGGAAAAGGCCTGGAGTGGATGGGGGCGATTGATCCTAGTGATTCTGATACCAGATACAGCCCGTCCTTCCATGGCCAGGTCACCATCTCAGCCGACAAGTCCATCAGCACCGCCTACCTGCAGTGGAGCAGCCTGAAGGCCTCGGACACCGCCACGTATTACTGTGCGAAAGGCGGGCGGTGGCTGGTCCAAGGCTACTTTGACTACTGGGGCCAGGGAGTCCTGGTCACCGTCTCC…	ATCCTTTTTCTAGTAGCAACTGCAACCGGTGTACATTCTGACATCCAGATGACCCAGTCTCCATCCTCCCTGTCTGCATCTGTAGGAGACAGAGTCACCATCACTTGCCAGGCGAGTCAGGGCATTACTAATGATTTAGCCTGGTATCAGCAGAAACCAGGGGAAACTCCTAAACTCCTGATCTATGAGGCATCCAGTTTGCAAAGTGGGATTCCCTCTCGGTTCAGCGGCAGTGGATCTGGGACAGATTTCACTCTCACCATCAGCAGCCTACAGTCTGAGGATTTTGCAACTTATTATTGTCAACAACATTACACTACCCCATTCACTTTCGGCCCCGGGACCAACCTGGATATCAAACGTACGGTGGCTGCACCATCTGTCTTCATC	Y	3	1.928	2342	9.815	5000	3	2702	3819	5343	10000
M2-C10-Mem-a	2	I	Mem	10	a	N	Y	3	ATCCTTTTTCTAGTAGCAACTGCAACCGGTGTACATTCTCAGGTGCAGCTGCAGGAGTCGGGCCCAGGACTGCTGAAGCCTTCGGAGACCCTGTCCCTCACCTGCGCTGTCTCTGGTGGCTCCATCAGCGGTTACTACTGGAACTGGGTCCGCCAACCCCCAGGGGAGGGGCTGGAGTGGATTGGGTATATCGGTGATACTAGTGGGTACACCTACTACAACCCCTCCCTCAAGAGTCGAGTCACCATTTCAACGGACACGTCCAAAAACCAGTTCTCCCTGAGGCTGAACTCTCTGACCGCCGCGGACACGGCCGTGTATTACTGTGCGAGAATGCCGGGGTACAGTAACTACGAAGTCTACTTCGACTTCTGGGGCCAGGGCGCCCTGGTCACCGTC…	ATCCTTTTTCTAGTAGCAACTGCAACCGGTGTACATTCTCAGTCTGTGCTGACTCAGCCACCCTCAGCGTCTGGGGCTCCCGGGCAGAGTGTCACCATCTCTTGCTCTGGAAGCAGCTCCAACATTGGAAGTAATAATATATATTGGTACCAGCAGTTGCCAGGAACGGCCCCCAAACTCCTCATCTATTATAGTGATCAGCGACCCTCAGGGGTCCCTGACCGATTCTCTGGCTCCAAGTCTGGCACGTCAGCCTCCCTGGCCATCACTGGTCTCCGGTCTGAGGATGAGGCTGATTATTACTGTGCAGCATGGGATGACAGCCTGAGCAGTCCTTTATTCGGAGGAGGGACCCGGCTGACCGTCCTAGGTCAGCCCAAGGCTGCCCCCTCGGTCACT…	Y	3	2.777	27.94	13.44	5000	4	1203	1100	1396	1758
M2-C10-Mem-b	2	I	Mem	10	b	N	Y	3	ATCCTTTTTCTAGTAGCAACTGCAACCGGTGTACATTCTCAGGTGCAGCTGCAGGAGTCGGGCCCAGGACTGGTGAAGCCTTCGGAGACCCTGTCCCTCACCTGCGCTGTCTCTGGTGGCTCCATCAGCGGTTACTACTGGAACTGGATCCGCCAACCCCCAGGGGAGGGGCTGGAGTGGATTGGGTATATCGGTGATACTAGTGGGTACACCTACTACAACCCCTCCCTCAAGAGTCGAGTCACCATTTCAACGGACACGTCCAAGAACCAGTTCTCCCTGAGGCTGAGCTCTCTGACCGCCGCGGACACGGCCGTGTATTACTGTGCGAGAATGCCGGGGTACAGTAACTACGAGGTCTACTTCGAATTCTGGGGCCAGGGCGCCCTGGTCACCGTC…	ATCCTTTTTCTAGTAGCAACTGCAACCGGTGTACATTCTCAGTCTGTGCTGACTCAGCCACCCTCAGCGTCTGGGGCTCCCGGGCAGAGTGTCACCATCTCTTGCTCTGGAAGCAGCTCCAACATTGGATTTAATAATATATATTGGTACCAGCAGTTGCCAGGAACGGCCCCCAAACTCCTCATTTATTATACTAATCAGCGACCCTCAGGGGTCCCTGACCGATTCTCTGGCTCCAAGTCTGGCACGTCAGCCTCCCTGGCCATCACTGGTCTCCGGTCTGAGGATGAGGCTGATTATTACTGTGCAGCATGGGATGACAGCCTGAGTAGTCCTTTATTCGGAGGAGGGACCCGGCTGACCGTCCTAGGTCAGCCCAAGGCTGCCCCCTCGGTCACT…	Y	4	10.57	204.8	49.94	44.85	ND
M2-C12-Mem-a	2	I	Mem	12	a	N	Y	2	ATCCTTTTTCTAGTAGCAACTGCAACCGGTGTACATTCTCAGGTGCAGCTGCAGGAGTCGGGCCCAGGACTGGTGAAGCCTTTGGAGACCCTGTCCCTCACCTGCGCTGTCTCTGGTGGCTCTATCAGCAGTAACTACTGGACCTGGATCCGCCAGCCCCCAGGGAAGGGACTGGAATGGATTGGATATATCTTTGGTGGTGGTAGTAGCACCAACTACAACCCCTCCCTCAAGAGTCGAGTCACCCTGTCAGTAGACACGTCCAAGAACCAGTTCTCCCTGAGGCTGAGCTCTGTGACCGCCGCGGACACGGCCGTGTATTACTGTGCGAGTGCTATGTATTACTTTGGTTACTACTTTGACTACTGGGGCCAGGGAGTCCTGGTCGCCGTCTCCTCA…	ATCCTTTTTCTAGTAGCAACTGCAACCGGTGTACATTCTCAGCCTGTGCTGACTCAGCCACCCTCCCTGTCTGCATCCCCGGGAGCATCGGCCAGACTCCCCTGCACCCTGAGCAGTGACCTCAGTGTTGGTAGTAAAAACATGTACTGGTACCAGCAGAAGCCAGGGAGCGCTCCCAGGTTGTTCCTGTACTACTACTCCGACTCAGACAAGCAGCTGGGACCTGGGGTCCCCAATCGAGTCTCTGGCTCCAAGGAGACTTCAAGTAACACAGCGTTTTTGCTCATCTCTGGGCTCCAGCCTGAGGACGAGGCCGATTATTACTGTCAGGTGTATGACAGTAGTGTTAATGTGTTATTCGGAGGAGGGACCCGGCTGACCGTCCTAGGTCAGCCCAAG…	Y	3	7.981	46.11	24.32	5000	3	267.7	226.5	1993	10000
M2-C12-Mem-b	2	I	Mem	12	b	N	Y	2	ATCCTTTTTCTAGTAGCAACTGCAACCGGTGTACATTCTCAGGTGCAGCTGCAGGAGTCGGGCCCAGGACTGGTGAAGCCTTTGGAGACCCTGTCCCTCACCTGCGCTGTCTCTGGTACCTCTATCAGCAGTAACTACTGGAGCTGGATCCGCCAGCCCCCAGGGAAGGGACTGGAGTGGATTGGGTATATCTTTGGTAGTGGTAGTAGCACCAACTACAACCCCTCCCTCAAGAGTCGAGTCACCCTGTCAGTAGACACGTCCAAGAACCAGTTCTCCCTGAAGCTGACCTCTGTGACCGCCGCGGACACGGCCGTGTATTACTGTGCGAGTGCTACGTATTACTATGGTTACTACTTTGACTCCTGGGGCCAGGGAGTCCTGGTCACCGTCTCCTCA…	ATCCTTTTTCTAGTAGCAACTGCAACCGGTGTACATTCTCAGCCTGTGCTGACTCAGCCACCCTCCCTGTCTGCATCCCCGGGAGCATCGGCCAGACTCCCCTGCACCCTGAGCAGTGACCTCAGTGTTAGCAGTAAAAACATGTACTGGTACCAGCAGAAGCCAGGGAGCGCTCCCAGGTTATTCCTGTACTACTACTCCGACTCAGACAAGCAGCTGGGACCTGGGGTCCCCAATCGAGTCTCTGGCTCCAAGGAGACCTCAAGTAATATAGCGTTCTTGCTCATCTCTGGGCTCCAGCCTGAGGACGAGGCCGATTATTACTGTCAGGTGTATGACAGTAGTGCTAATGTGTTATTCGGAGGAGGGACCCGGCTGACCGTCCTAGGTCAGCCCAAG…	Y	3	11.43	5000	63.38	23.23	ND
M2-C15-Mem-a	2	I	Mem	15	a	N	Y	2	ATCCTTTTTCTAGTAGCAACTGCAACCGGTGTACATTCTCAGGTGCAGCTGCAGGAGTCGGGCCCAGGAGTGGTGAAGCCTTCAGAGACCCTGTCCCTCACCTGCGCTGTCTCTGGTGGCTCCATCAGCGATAGTTACTGGTGGACCTGGATCCGCCAGCCCCCAGGGAAGGGACTGGAGTGGATTGGGAACATCTATGGCAGTAGTACGAGTACCAACTACAACCCCTCCCTCAAGAGTCGGGTCACCATTTCAAAAGACACGTCCAAGAACCAGTTCTCCTTGAAGCTGAACTCTGTGACCGCCGCGGACACGGCCTTTTATTATTGTGCGAGAGATCTACAAATAACTGGTCAATTTGCCTATTTCGAGTTCTGGGGCCAGGGCGCCCTGGTCACC…	ATCCTTTTTCTAGTAGCAACTGCAACCGGTGTACATTCTCAGTTTGTGCTGTCTCAGCCTCCCTCAGCGTCTGAGGCCGCCAGGAAGAGTGTCACCATCTCCTGTTCTGGAAGCAGCTCCAACATCGGAAGTAATGGTGTATCCTGGTACCAGCAGCTCCCAGAAACGGCTCCCAAACTCCTCATCTATTATAATGATCGGCGAGCCTCAGGTGTCTCTGACCGATTCTCTGGCTCCAAGTCTGGCACGTCAGCCTCCCTGGCCATCAGTGGGCTCCAGACCGAGGATGAGGCTGACTATTACTGCGCAGCATGGGATGATAGCCTGAGCGGTTACATCTTCGGTGATGGGACCCGGCTCACCGTCCTAGGTCAGCCCAAGGCTGCCCCCTCGGTCACT…	Y	2	10.43	5000	96.9	5000	3	10000	132.2	331.9	108.1
M2-C15-Mem-b	2	I	Mem	15	b	N	Y	2	ATCCTTTTTCTAGTAGCAACTGCAACCGGTGTACATTCTCAGGTGCAGCTGCAGGAGTCGGGCCCAGGAGTGGTGAAGCCTTCAGAGACCCTGTCCCTCACCTGCGCTGTCTTTGGTGGCTCCATCAGCGATAGTTACTACTGGAGCTGGATCCGCCAGCCCCCAGGGCAGGGACTGGAGTGGATTGGGTACATCTATGGCAGTAGTACGAGCACCAACTACAGCCCCTCCCTCAAGAGTCGAGTCACCATTTCAAAAGACACGTCCAAGAACCAGTTCTCCTTGAAGCTGAGCTCTGTGACCGCCGCGGACACGGCCTTTTATTATTGTACGAGAGATCTACAAATAACTGGTCAATTAGCCTACTTCGAGTTCTGGGGCCAGGGCGCCCTGGTCACC…	ATCCTTTTTCTAGTAGCAACTGCAACCGGTGTACATTCTCAGTCTGTGCTGACTCAGCCTCCCTCAGCGTCTGAGGCCGCCAGGAAGAGTGTCACCATCTCCTGTTCTGGAAGCAGCTCCAACATCGGAAGTAATAGTGTATCCTGGTACCAGCAGCTCCCAGAAACGGCTCCCAAACTCCTCATCTATTATAATGATCGGCGAGCCTCAGGTGTCTCTGACCGATTCTCTGGCTCCAAGTCTGGCACGTCAGCCTCCCTGGCCATCAGTGGGCTCCAGACCGAGGATGAGGCTGATTATTACTGCGCAGCATGGGATGATAGCCTGAGCGGTTACATCTTCGGTGCTGGGACCCGGCTCACCGTCCTAGGTCAGCCCAAGGCTGCCCCCTCGGTCACT…	Y	3	71.75	94.69	24.01	5000	ND
M2-C17-Mem-a	2	I	Mem	17	a	N	Y	2	ATCCTTTTTCTAGTAGCAACTGCAACCGGTGTACATTCTGAGGTGCAGCTGGTGCAGTCTGGAGCAGAGGTGAAAAGGCCCGGGGAGTCTCTGAAGATCTCCTGTAAGACTTCTGGATACAGCTTTACCAACTACTGGATCACCTGGGTGCGCCAGATGCCCGGAAAAGGCCTGGAGTGGATGGGGGCGATTGATCCTAGTGATTCTGATACCAGATACAGCCCGTCCTTCCAAGGCCAGGTCACCATCTCAGCCGACAAGTCCATCAGCACCGCCTACCTGCAGTGGAGCAGCCTGAGGGCCTCGGACACCGCCACGTATTACTGTGCGAAATCGGGGCGGTGGCTGGTCCAGGGTTACTTTGACTACTGGGGCCAGGGAGTCCTGGTCACCGTCTCC…	ATCCTTTTTCTAGTAGCAACTGCAACCGGTGTACATTCTGACATCCAGATGACCCAGTCTCCATCCTCCCTGTCTGCATCTGTAGGAGACAGAGTCACCATCACTTGCCGGGCGAGTCAGGGCATTACTAGTGATTTAGCCTGGTATCAGCAGAAACCGGGGGAAACTCCTAAGCTCCTGATCTATGAGGCATCCAGTTTGCAAAGTGGGATTCCCTCTCGGTTCAGCGGCAGTGGATCTGGGACGGATTTCACTCTCACCATCAGCAGCCTGCAGTCTGAAGATTTTGCAACTTATTATTGTCAACATTATTACAGTACCCCGTGGACGTTCGGCCAAGGGACCAAGGTGGAAATCAAACGTACGGTGGCTGCACCATCTGTCTTCATC	Y	3	3035	177.2	37.33	5000	3	376	1700	3697	10000
M2-C17-Mem-b	2	I	Mem	17	b	N	Y	2	ATCCTTTTTCTAGTAGCAACTGCAACCGGTGTACATTCTGAGGTGCAGCTGGTGCAGTCTGGAGCAGAGGTGAAAAGGCCCGGGGAGTCTCTGAAGATCTCCTGTAAGACTTCTGGATACAGCTTTACCACCTACTGGATCAGCTGGGTGCGCCAGATGCCCGGAAAAGGCCTGGAGTGGATGGGGGCGATTGATCCTAGTGATTCTGATACCAGATACAGCCCGTCCTTCCAAGGCCAGGTCACCATCTCAGCCGACAAGTCCATCAGCACCGCCTACCTACAGTGGAGCAGCCTGAAGGCCTCGGACACCGCCACGTATTACTGTGCGAAATCGGGGCGGTGGCTGGTCCAGGGGTACTTTGACTACTGGGGCCAGGGAGTCCTGGTCACCGTCTCC…	ATCCTTTTTCTAGTAGCAACTGCAACCGGTGTACATTCTGACATCCAGATGACCCAGTCTCCATCCTCCCTGTCTGCATCTGTAGGAGACAGAGTCACCATCACTTGCCGGGCGAGTCAGGACATTACTAGTGATTTAGCCTGGTATCAGCAGAACCCGGGGGAAACTCCTAAGCTCCTGATCTATGAGGCATCCAGTTTGCAAAGTGGGATTCCCTCTCGGTTCAGCGGCAGTGGATCTGGGACGGATTTCACTCTCACCATCAGCAGCCTGCAGTCTGAAGATTTTGCAACTTATTATTGTCAACATTATTACAGTACCCCGTGGACGTTCGGCCAAGGGACCAAGGTGGAAATCAAACGTACGGTGGCTGCACCATCTGTCTTCATC	Y	2	6.462	5000	609.5	5000	ND
M2-C19-Mem-a	2	I	Mem	19	a	N	Y	2	ATCCTTTTTCTAGTAGCAACTGCAACCGGTGTACATTCTCAGGTGCAGCTGCAGGAGTCGGGCCCAGGACTGGTGAGGCCTTCGGAGACCCTGCCCCTCACCTGCGCTGTCTCTGGTGCCTCCATGAACAATAACTACTGGAGCTGGATCCGCCAGGCCCCAGGGAAGGGACTGGAGTGGATTGGACGTATCTATGGTAGTGGTGGGAACACCGACTACAACCCCTCCCTCAAGAGTCGAGTCACCATTTCAATAGACACGTCCAAGAACCATTTCTCCCTGAGGCTGAGCTCTGTGACCGCCGCGGACACGGCCGTGTATTACTGTACGAGCCACTTAGCTTGGTGGTTCGATGTCTGGGGCCCGGGAGTCCTGGTCACCGTCTCCTCAGCGTCGACC…	ATCCTTTTTCTAGTAGCAACTGCAACCGGTGTACATTCTGATATAGTGATGACCCAGACTCCACTCTCCCTGCCCGTCACCCCTGGAGAGCCGGCGTCCATCTCCTGCAGGTCTAGTCAGAGCCTCCTGGATAGAGATGGATACACTCATTTGCATTGGTACCTACAGAAGCCAGGCCAGTCTCCACAACTCCTGATCTATTTGGGTTCCACCCGGGCCTCTGGAGTCCCAGACAGGTTCAGTGGCAGTGGGTCAGGCACTGATTTCACACTGAAAATCAGCAGGGTGGAGGCTGAGGATGTTGGGATTTATTACTGCATGCAAACTCTACAAACTCCCATGTACAGTTTTGGCCAGGGGACCAAAGTGGAGATCAAACGTACGGTGGCTGCACCATCT…	Y	2	6.144	5000	5.331	5000	4	5109	3.515	1.42	35.84
M2-C19-Mem-b	2	I	Mem	19	b	N	Y	2	ATCCTTTTTCTAGTAGCAACTGCAACCGGTGTACATTCTCAGGTGCAGCTGCAGGAGTCGGGCCCAGGACTGGTGAGGCCTTCGGAGACCCTGCCCCTCACCTGCGCTGTCTCTGGTGCCTCCATGAACAATAACTACTGGAGCTGGATCCGCCAGGCCCCAGGGAAGGGACTGGAGTGGATTGGACGTATCTATGGTAGTGGTGGGAACACCGACTACAACCCCTCCCTCAAGAGTCGAGTCACCATTTCAATAGACACGTCCAAGAGCCGTTTCTCCCTGAAGCTGAGCTCTGTGACCGCCGCGGACACGGCCATGTATTTCTGTACGAGCCACTTAGCTTGGTGGTTCGATGTCTGGGGCCCGGGAGTCCTGGTCACCGTCTCCTCAGCGTCGACC…	ATCCTTTTTCTAGTAGCAACTGCAACCGGTGTACATTCTGATATAGTGATGACCCAGACTCCACTCTCCCTGCCCGTCACCCCTGGAGAGCCGGCGTCCATCTCCTGCAGGTCTAGTCAGAGCCTCCTGGATAGAGATGGATACACTCATTTGCATTGGTACCTACAGAAGCCAGGCCAGTCTCCACAACTCCTGATCTATTTGGGTTCCACCCGGGCCTCTGGAGTCCCAGACAGGTTCAGTGGCAGTGGGTCAGGCACTGATTTCACACTGAAAATCAGCAGGGTGGAGGCTGAGGATGTTGGGATTTATTACTGCATGCAAACTCTACAAACTCCCATGTACAGTTTTGGCCAGGGGACCAAAGTGGAGATCAAACGTACGGTGGCTGCACCATCT…	Y	2	26.52	5000	51.19	5000	ND
M2-C20-Mem-a	2	I	Mem	20	a	N	N	1	ATCCTTTTTCTAGTAGCAACTGCAACCGGTGTACATTCTCAGGTGCAGCTGCAGGAGTCGGGCCCAGGACTGGTGAAGCCTTTGGAGACCCTGTCCCTCACCTGCGCTGTCTCTGGTGCCTCTATCAGCAGTAACTACTGGAGCTGGATCCGCCAGCCCCCAGGGAAGGGACTGGAGTGGATTGGTTATATCTATGGTAGTGGTAGTAGCACCAACTACAACCCCTCCCTCAAGAGTCGAGTCACCCTGTCAGGAGACACGTCCAAGAACCAGTTCTCCCTGAAGCTGAGGTCTGTGACCGCCGCGGACACGGCCGTCTATTACTGTGCGAGCGGACACACGTACTGGGGTGATTTAGGACACTTCGACTTCTGGGGCCAGGGCGCCCTGGTCACCGTC…	ATCCTTTTTCTAGTAGCAACTGCAACCGGTGTACATTCTGACATCCAGATGACCCAGTCTCCATCGTCCCTGTCTGCATCTGTAGGAGACAAAGTCACCATCACTTGCCGAGCCAGTCAGGGTATTAGCAGCTGGTTAGCCTGGTATCAGCAGAAACCAGGGAAAGCCCCTAAGCTCCTGATCTATAAGGCGTCCAGTTTGGCAAGTGGGGTCCCATCAAGGTTCAGCGGCAGTGGATCTGGGACGGATTACACTCTCATCATCAGCAGCCTGCAGCCTGAAGATTTTGCAACTTATTATTGTCAACAGGGTTACAATACCCCGCTCACTTTCGGCGGAGGGACCAAGGTGGAGATCAAACGTACGGTGGCTGCACCATCTGTCTTCATC	Y	2	20.84	5000	139.2	5000	ND
M2-C21-Mem-a	2	I	Mem	21	a	N	N	1	ATCCTTTTTCTAGTAGCAACTGCAACCGGTGTACATTCTGAGGTGCAGCTGGTGCAGTCTGGAGCAGAGGTGAAAAGGCCCGGGGAGTCTCTGAAGATCTCCTGTCAGACTTCTGGATTCATGTTTACCTACACCTGGATCAGCTGGGTGCGCCAGATGCCCGGGAAAGGCCTGGAGTGGATGGGGAGCATCTATCCTGGTGATTCTGATACCAAATACAGCCCGTCCTTCCAAGGCCACGTCACTGTCTCAGCCGACAAGTCCATCAGCACCACCTACCTGCAATGGAGCAGCCTGAAGGCCTCGGACACCGCCACATATTACTGTGTGAAAACTGTTAGCGGCAGCTGGAACGCCTACTTTGACTACTGGGGCCAGGGAGTCCCGGTCACCGTCTCC…	ATCCTTTTTCTAGTAGCAACTGCAACCGGTGTACATTCTTCCTATGAGCTGACTCAGCCACGCTCAGTGTCCGTGTCCCCAGGACAGACGGCCAGGATCACCTGTGGGGGAGACAACATTGGAAGTCAAGGTACACAGTGGTACCACCAGAAGCCACCGCAGGCCCCTGTACTGGTCATCTATGCTGATTTCGAACGGCCCTCAGGGATCCCTGAGCGATTCTCTGGCTCCAAATCAGGGAATACCGCCACCCTGACCATCAGCGGGGTCGAGGCCGGGGATGAGGCTGACTATTACTGTCAGGTGTGGGACAGAAGTAATGATCATTACATCTTCGGTACTGGGACCCGGCTCACCGTCCTAGGTCAGCCCAAGGCTGCCCCCTCGGTCACTCTGTTC…	Y	2	2258	5000	3008	5000	ND
M3-C1-LHS-a	3	I	LHS	1	a	N	Y	21	ATCCTTTTTCTAGTAGCAACTGCAACCGGTGTACATTCTCAGGTGCAGCTGCAGGAGTCGGGCCCACGACTGATGAAGCCCTCGGAGACCCTGTCCCTCACCTGCGCTGTCTCTGGTTACTCCATCACCAGTGGTTACTACTGGGGCTGGATCCGCCAGGCCCCAGGGAAGGGGCTGGAGTGGATTGGATATATCCACGATAGTGATGGGAGCAACTACCTTAACCCGTCCCTCAAGAGTCGAGTCACCCTGTCTGTAGACACGTCCAAGAACCAGTTCTCCCTGAAGCTGAACTCTGTGACCGCCGCGGACACGGCCGTGTATTACTGTGCGAGACAACTGGGGATAGCTGACTACTGGGGCCAGGGAGTCCTGGTCACCGTCTCCTCAGCGTCGACC…	ATCCTTTTTCTAGTAGCAACTGCAACCGGTGTACATTCTGAAATTGTGTTGACGCAGTCTCCAGCCACCCTGTCTTTGTCTCCAGGAGAAAGAGCCACCCTCTCCTGCAGGGCCAGTCAGAGTGTCAGCAGCAGCTTAGCCTGGTACCAGCAGAAACCTGGGCAGGCTCCCAGGCTCCTCATCTATGGTGCGTCCACCAGGGCCGCTGGCATCCCAGACAGGTTCAGTGCCAACGGGTCTGGGACAGACTTCACTCTCACCGTCAGCAGCCTGGAGCCTGAAGATTTTGCAGTTTATCATTGTCAGCAGTATAGTCACTGGTACACTTTTGGCCAGGGGACCAAAGTGGAGATCAAACGTACGGTGGCTGCACCATCTGTCTTCATC	Y	3	1913	174.5	119.9	5000	ND
M3-C1-LHS-b	3	I	LHS	1	b	N	Y	21	ATCCTTTTTCTAGTAGCAACTGCAACCGGTGTACATTCTCAGGTGCAGCTGCAGGAGTCGGGCCCAGGACTGGTGAAGCCTTCGGAGACCCTGTCCCTCACCTGCGCTGTCTCTGATTACTCCATCAGCAGTGGTTACTACTGGGGCTGGATCCGCCAGTCCCCAGGGAAGGGGCTGGAGTGGATTGGGTATATCCATGCTAGTGATGGGAGCAACTACCTTAACCCGTCCCTCAAGAGTCGAGTCACCCTGTCAGTGGACACGTCCAAGAACCAGTTCTCCCTGAAGCTGAGGTCTATGACCGCCGCGGACACGGCCGTTTATTACTGTGCGAGACAACTGGGCATACTTGACTACTGGGGCCAGGGAGTCCTGGTCACCGTCTCCTCAGCGTCGACC…	ATCCTTTTTCTAGTAGCAACTGCAACCGGTGTACATTCTGAAATTGTGTTGACGCAGTCTCCAGCCACCCTGTCTTTGTCTCCAGGAGAAAGAGCCACCCTCTCCTGCAGGGCCAGTCAGAGTGTCAGCAGCAGCTTAGCCTGGTACCAGCAGAAACCTGGGCAGGCTCCCAGGCTCCTCATCTATGGTGCATCCACCAGGGCCAGTGGCATCCCAGACAGGTTCAGTGGCAGCGGGTCTGGGACAGACTTCACTCTCACCGTCAGCGGCCTGGAGCCTGAAGATTTTGCAGTTTATTATTGTCAGCAGTATAGTAACTGGTACAGTTTTGGCCAGGGGACCAAAGTGGAGATCAAACGTACGGTGGCTGCACCATCTGTCTTCATC	Y	3	10.58	122	54.21	5000	4	19.16	0.7001	1.018	6.064
M3-C1-LHS-c	3	I	LHS	1	c	N	Y	21	ATCCTTTTTCTAGTAGCAACTGCAACCGGTGTACATTCTCAGGTGCAGCTGCAGGAGTCGGGCCCAGGACTGGTGAAGCCTTCGGAGACCCTGTCCCTCACCTGCGCTGTCTCTGGTTACTCCATCAGCAGTGGTTACTACTGGGGCTGGATCCGCCAGACCCCAGGGAAGGGGCTGGAGTGGATTGGGTATATCCATGGTAGTGGTGGGAGCAACTACCTTAACCCGTCCCTCAAGAGTCGAGTCAGCCTGTCAGTAGACACGTCCAAGAACCAGTTCTCCCTGAAACTGAACTCTGTGACCGCCGCGGACACGGCCGTGTATTACTGTGCGCGACAACTGGGGATAGTTGACTACTGGGGCCAGGGAGTCCTGGTCACCGTCTCCTCAGCGTCGACC…	ATCCTTTTTCTAGTAGCAACTGCAACCGGTGTACATTCTGAAATTGTGTTGACGCAGTCTCCAGCCACCCTGTCTTTGTCTCCAGGAGATAGAGCCACCCTCTCCTGCAGGGCCAGTCAGAGTGTCAGCAGCAGCTTAGCCTGGTACCAGCAGAAACCTGGGCAGGCTCCCAGGCTCCTCATCTATGGTGCATCCACCAGGGCCGCTGGCATCCCAGACAGGTTCAGTGGCAGCGGGTCTGGGACAGACTTCACTCTCACCGTCAGCAGCCTGGAGCCTGAAGATTTTGCAGTTTATTATTGTCAGCAGTATAGTCACTGGTACAGTTTTGGCCAGGGGACCAAAGTGGAGATCAAACGTACGGTGGCTGCACCATCTGTCTTCATC	Y	3	8.437	115.5	39.06	5000	4	159	1.83	2.188	13.34
M3-C2-LHS-a	3	I	LHS	2	a	N	Y	6	ATCCTTTTTCTAGTAGCAACTGCAACCGGTGTACATTCTCAGGTGCAGCTGCAGGAGTCGGGCCCAGGACTGGTGAAGGCTTTGGAGACCCTGTCCCTCACCTGCGCTGTCTCTGGTGGCTCTATCAGCAGTTACTACTGGGGCTGGATCCGCCAGGCCCCAGGGAAGGGGCTGGAGTGGATTGGGTATATCTATTTTAGTGGTGCTAGCACCAACTACAACCCCTCCCTCAAGAGTCGAGTCACCCTGTCAGTAGACACGTCCAAGAACCAGTTCTCCCTGAAGTTGAGCTCTGTGACCGCCGCGGACACGGCCATGTATTACTGTGTGAGACGTCCCTTCGGTGGGACGCTTGACTCCTGGGGCCAGGGAGTCCTGGTCACCGTCGCCTCAGCGTCG…	ATCCTTTTTCTAGTAGCAACTGCAACCGGTGTACATTCTTCCTATGAGCTGACTCAGCCACCCTCGGTGTCAGTGTCCCCAGGACAGATGGCCAGGATCACCTGTGGGGGAGACAACCTTGGAAGTAAATATGTGCACTGGTACCAGCAGAAGCCAGCCCAGGCCCCTCTCCTGGTCATCTTTGATGATAGCGAACGGCCCTCAGGGATCCCTGAGCGATTCTCTGGCTCCAAATCAGGGAACACCGCCACCCTGACCATCAGCGGGGTCGAGGCCGGGGATGAGGCTGACTATTACTGTCAGGTGTGGGACAGTAGCAGTGATCATGATGTGTTCGGAAGTGGCGCCAAGTTGACCGTCCTCGGTCAGCCCAAGGCTGCCCCCTCGGTCACTCTGTTC…	Y	3	510.5	904.5	84.33	5000	3	10000	563	481.4	844.7
M3-C2-LHS-b	3	I	LHS	2	b	N	Y	6	ATCCTTTTTCTAGTAGCAACTGCAACCGGTGTACATTCTCAGGTGCAGCTGCAGGAGTCGGGCCCAGGACTGGTGAAGCCTTTGGAGACCCTGTCCCTCACCTGCGCTGTCTCTGGTGGCTCTATCAGCAGTTACTACTGGGGCTGGATCCGCCAGGCCCCAGGGAAGGGGCTGGAGTGGATTGGGTATATCTATTTTAGTGGTAGTAGCACCAACTACAACCCCTCCCTCAAGAGTCGAGTCACCCTGTCAGTAGACACGTCCAAGAACCAGTTCTCCCTGAAGTTGAGCTCTGTGACCGCCGCGGACACGGCCATGTATTACTGTGTGAGACGCCCCTTCGGTGGGACGCTTGACTCCTGGGGCCAGGGAGTCCTGGTCACCGTCGCCTCAGCGTCG…	ATCCTTTTTCTAGTAGCAACTGCAACCGGTGTACATTCTTCCTATGAGCTGACTCAGCCACCCTCGGTGTCAGTGTCCCCAGGACAGATGGCCAGGATCACCTGTGGGGGAGACAACCTTGGAAGTAAATATGTGCACTGGTACCAGCAGAAGCCAGCGCAGGCCCCTGTGCTGGTCATCTTTGATGATAGCGAACGGCCCTCAGGGATCCCTGAGCGATTCTCTGGCTCCAAATCAGGGAACACCGCCACCCTGACCATCAGCGGGGTCGAGGCCGGGGATGAGGCTGACTATTACTGTCAGGTGTGGGACAGTAGCAGTGATCATGATGTGTTCGGAAGTGGCGCCAAGTTGACCGTCCTCGGTCAGCCCAAGGCTGCCCCCTCGGTCACTCTGTTC…	Y	3	382.2	845.7	78.57	5000	ND
M3-C4-LHS-a	3	I	LHS	4	a	N	Y	3	ATCCTTTTTCTAGTAGCAACTGCAACCGGTGTACATTCTCAGGTGCAGCTGCAGGAGTCGGGCCCAGGACTGGTGAAGCCTTCGGAGACCCTGTCCCTCACCTGCGCTGTCTCTGGTTACGCCATCAACAGTGGTTATGGCTGGAGCTGGATCCGCCAGACCCCACGGAAGGGGCTGGAGTGGATTGGACGTATCTATGGTAGTGGTGGTAACACCGACTACAACCCGTCCCTCAAGAGTCGTATAACCATTTCAACAGACACGTCCAAGAACCAGTTCTCCCTGAAACTGACCTCTGTGACCACCGCGGACACGGCCGTGTATTACTGTACAAGAGATCTAGGTATTAAGGATGTCTGGGGCCCGGGAGTCCTGGTCACCGTCTCCTCAGCGTCGACC…	ATCCTTTTTCTAGTAGCAACTGCAACCGGTGTACATTCTGAAATTGTGTTGACGCAGTCTCCAGCCACCCTGTCTTTGTCTCCAGGAGAAAGAGCCACCCTCTCCTGCAGGGCCAGTCAGAGTGTCAGCAGCAGCTTAGCCTGGTATCAACAGAAACCTGGGCAGGCTCCCAGGCTCCTCATCTATGGTGCATCCACCCGGGCCCCTGGCATCCCAGACAGGTTCAGTGGCAGCGGGTCTGGGACAGACTTCACTCTCACCGTCAGCAGCCTGGAGCCTGAAGATTTTGCAGTTTATTATTGTCAGCAGTATAGTAACTGGTACACTTTTGGCCAGGGGACCAAGGTGGAGATCAAACGTACGGTGGCTGCACCATCTGTCTTCATC	Y	3	49.93	2700	1180	5000	4	413.7	1.433	3.194	172.5
M3-C4-LHS-b	3	I	LHS	4	b	N	Y	3	ATCCTTTTTCTAGTAGCAACTGCAACCGGTGTACATTCTCAGGTGCAGCTGCAGGAGTCGGGCCCAGGACTGGTGAAGCCTTCGGAGACCCTGTCCCTCACCTGCGCTGTCTCTGGTTACGCCATCAACAGTGGTTATGGCTGGAGCTGGATCCGCCAGTCCCCAGGGAAGGGGCTGGAGTGGATTGGACGTATCTATGGTAGTGGTGGGAGCACCGACTACAACCCGTCCCTCAAGAGTCGAATAACCATTTCAACAGACACGTCCAAGAACCAGTTCTCCCTGAAGCTGAGCTCTGTGACCACCGCGGACACGGCCGTGTATTACTGTACAAGAGATCTAGGTATTAAGGATGTCTGGGGCCCGGGAGTCCTGGTCACCGTCTCCTCAGCGTCGACC…	ATCCTTTTTCTAGTAGCAACTGCAACCGGTGTACATTCTGAAATTGTGTTGACGCAGTCTCCAGCCACCCTGTCTTTGTCTGCAGGAGAAAGAGCCACCCTCTCCTGCAGGGCCAGTCAGAGTGTCAGCAGCAGCTTAGCCTGGTATCAACAGAAACCTGGGCAGGCTCCCAGGCTCCTCATCTATGGTGCATCCACCCGGGCCCCTGGCATCCCAGACAGGTTCAGTGGCAGCGGGTCTGGGACAGACTTCACTCTCACCGTCAGCAGCCTGGAGCCTGAAGATTTTGCAGTTTATTATTGTCAGCAGTATAGTAACTGGTACAGTTTTGGCCAGGGGACCAAGGTGGAGATCAAACGTACGGTGGCTGCACCATCTGTCTTCATC	Y	1	2571	5000	5000	5000	ND
M3-C6-LHS-a	3	I	LHS	6	a	Y	Y	2	ATCCTTTTTCTAGTAGCAACTGCAACCGGTGTACATTCTGAGGTGCAGCTGGTGGAGTCTGGGGGAGGCCTGGTCCAGCCTGGCGGGTCCCTGAGACTCTCCTGTGCAGCCTCTGGATTCACCTTCAGTAGTTCTACTATGCACTGGGTCCGCCAGGCTTCTGGGAAAGGACTGGAGTGGGTTGGACGTATTAGAGACAAATTTAACAATTACGAGACAGGATACAGTGCGTCGGTGAAAGGCAGGTTCACCATCTCCAGAGATGATTCAAAGAACACGGCGTATCTGCAAATGAACAGCCTGAAAACCGAGGACACGGCCGTGTATTATTGTGTCACAGAGCATAACTGGGATGCTTTTGATTTCTGGGGCCAAGGGCTCAGGGTCACCGTCTCTTCA…	ATCCTTTTTCTAGTAGCAACTGCAACCGGTGTACATTCTCAGTCTGTGCTGACTCAGCCACCCTCAGCGTCTGGGGCTCTCGGGCAGAGTGTCACCATCTCTTGCTCTGGAAGCAGCTCCAACATTGGAAGTAATTATGTATACTGGTACCAGCAGCTCCCAGGTACGGCCCCCAAACTCCTCATCTATTATAGTTATCAGCGACCCTCAGGGGTCCCTGACCGATTCTCTGGCTCTAAGTCTGGCACCTCAGCCTCCCTGGCCATCACTGGTCTCCGATCTGAGGATGAGGCTGATTATTACTGTGCAGCATGGGATAACAGCCTGAGCAGTCCGTTATTCGGAGGAGGGACCCGGCTGACCGTCCTAGGTCAGCCCAAGGCTGCCCCCTCGGTCACT…	Y	3	16.09	135.2	65.51	5000	3	163.9	247.2	327.7	10000
M3-C15-LHS-a	3	I	LHS	15	a	N	Y	2	ATCCTTTTTCTAGTAGCAACTGCAACCGGTGTACATTCTGAGGTGCAGCTGGTGGAGTCTGGGGGCGGCTTGGTCCAGCCTGGGGGGTCCCTGACACTCTCCTGTGTAGCCTTTGGATTCACCTTCAATAACTCTGGCATGTACTGGGTCCGCCAGACTCCAGGGAAGGGGCTGGAGTGGATCTCAGATATTAATAGCAGTGGTGACAGCACATACTACGCAGACTCTGTGAAGGGCCGCTTCACCATCTCCAGAGACAACTCAAAGAACACGCTCTCCCTGCAATTGAACAGCCTGAGAGCTGACGACACGGCCGTGTATTACTGTGCGAAAGACATAACACCTGGCTGGCCCCTCTTTGACTCCTGGGGCCAGGGAGTCCTGGTCACCGTCTCCTCA…	ATCCTTTTTCTAGTAGCAACTGCAACCGGTGTACATTCTGACATCCAGATGACCCAGTCTCCATCCTCCCTGTCTGCATCTGTAGGAGACAGAGTGACCATCACTTGCCGGGCAAGTCTGAATATTTATAGTAATTTAGCCTGGTATCAGCAGAAACCAGGGAAGACTCCTAAGCTCCTGATCTATGCTGCATCCAGTTTGCAAAGTGGGGTCCCATCAAGGTTCAGCGGCAGCGGATCTGAAACAGAATTCACTCTCACTATCGGCAGCCTGCAGCCTGAAGATGTTGCAACTTATTACTGTCAGCAAGCTTTTGGTCCCCCGTGGACGTTCGGCCAAGGGACCAAGGTGGAAATCAAACGTACGGTGGCTGCACCATCTGTCTTCATC	Y	2	20.87	5000	39.38	5000	3	39.05	22.26	0.6372	10000
M3-C15-LHS-b	3	I	LHS	15	b	N	Y	2	ATCCTTTTTCTAGTAGCAACTGCAACCGGTGTACATTCTGAGGTGCAGCTGGTGGAGTCTGGGGGCGGCTTGGTCCAGCCTGGGGGGTCCCTGACACTCTCCTGTGTAGCCTTTGGATTCACCTTCAATAACTCTGGCATGTACTGGGTCCGCCAGACTCCAGGGAAGGGGCTGGAGTGGATCTCAGATATTAATAGCAGTGGTGACAGCACATACTACGCAGACTCTGTGAAGGGCCGCTTCACCATCTCCAGAGACAACTCAAAGAACACGCTCTCCCTGCAATTGAACAGCCTGAGAGCTGACGACACGGCCGTGTATTACTGTGCGAAAGACATAACACCTGGCTGGCCCCTCTTTGACTCCTGGGGCCAGGGAGTCCTGGTCACCGTCTCCTCA…	ATCCTTTTTCTAGTAGCAACTGCAACCGGTGTACATTCTGACATCCAGATGACCCAGTCTCCATCCTCCCTGTCTGCATCTGTAGGAGACAGAGTGACCATCACTTGCCGGGCAAGTCTGAATATTTATAGTAATTTAGCCTGGTATCAGCAGAAACCAGGGAAGACTCCTAAGCTCCTGATCTATGCTGCATCCAGTTTGCAAAGTGGGGTCCCATCAAGGTTCAGCGGCAGCGGATCTGAAACAGAATTCACTCTCACTATCGGCAGCCTGCAGCCTGAAGATGTTGCAACTTATTACTGTCAGCAAGCTTTTGGTCCCCCGTGGACGTTCGGCCAAGGGACCAAGGTGGAAATCAAACGTACGGTGGCTGCACCATCTGTCTTCATC	Y	2	10.75	5000	19.77	5000	ND
M3-C16-LHS-a	3	I	LHS	16	a	Y	Y	2	ATCCTTTTTCTAGTAGCAACTGCAACCGGTGTACATTCTCAGGTGCAGCTGCAGGAGTCGGGCCCAGGACTGGTGAAACCTTCGGAGACCCTGTCCCTCACCTGCGCTGTCTCTGGTTACTCCATCAGCAGTGGTTACTACTGGGGCTGGATCCGTCAGCCCCCAGGGAAGGGACTGGAATATATTGGGTATATCAGTGGTAGCAGTGGGAGCGCCTACTACAAGCCCTCCCTCAAGAGTCGAGTCACCATTTCAAAAGACACGTCCAAGAACCAGTTCTCCCTGAAGCTGGCCTCTGTGACCGCCGCGGACACGGCCGTCTATTACTGTGCGACCGCCCAGGGGATAGTAGATAACTGGGGCCAGGGAGTCCTGGTCACCGTCTCCTCAGCGTCGACC…	ATCCTTTTTCTAGTAGCAACTGCAACCGGTGTACATTCTGAAATTGTGTTGACGCAGTCTCCAGCCACCCTGTCTTTGTCTCCAGGAGAAAGAGCCACCCTCTCCTGCAGGGCCAGTCAGAGTGTCACCAGCAGCTTAGCCTGGTATCAGCAGAAACCTGGGCAGGCTCCCAGACTCCTCATCTATGGTGCATCCACCAGGGCCACTGGCATCCCAGACAGGTTCAGTGGCAGCGGGTCTGGGACAGACTTCACTCTCACCGTCAGCAGCCTGGAGCCTGAAGATTTTGCAGTTTATTATTGTCAGCAATATAGTGATTGGTTCACTTTCGGCCCCGGGACCAAAGTGGATATCAAACGTACGGTGGCTGCACCATCTGTCTTCATC	Y	3	9.252	352.5	22.28	5000	4	382.6	1.336	1.218	6.694
M3-C18-LHS-a	3	I	LHS	18	a	N	Y	2	ATCCTTTTTCTAGTAGCAACTGCAACCGGTGTACATTCTCAGGTGCAGCTGCAGGAGTCGGGCCCAGGACTGGTGAGGCCTTCGGAGACCCTGTCCCTCTCCTGCGCTGTCTCTGGTGGCTCCATCAGCGGTTACTCCTGGAGCTGGATCCGCCAGCCCCCAGGGAAGGGACTGGAGTGGATTGGACGCATCTTTGGTGGTGGTGGGAAAACCGACTACAACCCCTCCCTCAAGAGTCGAGTCACCATTTCAACAGACACGTCCAAGAACGAGTTCTCCCTGAAGCTGAGCTCTGTGACCGCCGCGGACACGGCCGTGTATTACTGTGCGAGAGAAGGATACGAGGATGATTACAATTACTATTACACAAAAACGGGGTCCTTTGACTTCTGGGGCCAG…	ATCCTTTTTCTAGTAGCAACTGCAACCGGTGTACATTCTGAAATTGTGTTGACGCAGTCTCCAGCCACCCTGTCTTTGTCTCCAGGAGAAAGAGCCACCCTCTCCTGCAGGGCCAGTCAGAGTGTCAGCAGCAGGTTAGCCTGGTATCAACAGAAACCTGGGCAGGCTCCCAGGCTCCTCATCTATGGTGCATCCACCCGGGCCCCTGGCATCCCAGACAGGTTCAGTGGCAGCGGGTCTGGGACAGACTTCACTCTCACCGTCAGCAGCCTGGAGCCTGAAGATTTTGCAGTTTATTATTGTCAGCAGTATAGTAACTGGTACACTTTTGGCCAGGGGACCAAGGTGGAGATCAAACGTACGGTGGCTGCACCATCTGTCTTCATC	Y	2	1093	5000	2595	5000	3	10000	147.5	162	409.2
M3-C18-LHS-b	3	I	LHS	18	b	N	Y	2	ATCCTTTTTCTAGTAGCAACTGCAACCGGTGTACATTCTCAGGTGCAGCTGCAGGAGTCGGGCCCAGGACTGGTGAAGCCTTCGGAGACCCTGTCCCTCTCCTGCGCTGTCTCTGGTGGCTCCATTAGCGGTTACTCCTGGAGCTGGATCCGCCAGCCCCCAGGGAAGGGACTGGAGTGGATTGGACGCATCTTTGGTGGTGGTGGGAAAGCCGACTACAACCCCTCCCTCAAGAGTCGAGTCACCATTGCAACAGACACGTCCAAGAACGAGTTCTCCCTGAAGCTGAGCTCTGTGACCGCCGCGGACACGGCCGTGTATTACTGTGCGAGAGAAGGATACGAGGATGATTACAATTACTATTACACAAAAACGGGGTCCTTTGACTTCTGGGTCCAG…	ATCCTTTTTCTAGTAGCAACTGCAACCGGTGTACATTCTGAAATTGTGTTGACGCAGTCTCCAGCCACCCTGTCTTTGTCTCCAGGAGAAAGAGCCACCCTCTCCTGCAGGGCCAGTCAGAGTGTCAGCAGCAGCTTAGCCTGGTACCAGCAGAAACCTGGGCAGGCTCCCAGGCTCCTCATCTATGGTGCGTCCACCAGGGCCGCTGGCATCCCAGACAGGTTCAGTGCCAACGGGTCTGGGACAGACTTCACTCTCACCGTCAGCAGCCTGGAGCCTGAAGATTTTGCAGTTTATCATTGTCAGCAGTATAGTCACTGGTACACTTTTGGCCAGGGGACCAAAGTGGATATCAAACGTACGGTGGCTGCACCATCTGTCTTCATC	Y	1	2571	5000	5000	5000	ND
M3-C26-LHS-a	3	I	LHS	26	a	N	N	1	ATCCTTTTTCTAGTAGCAACTGCAACCGGTGTACATTCTCAGGTGCAGCTGCAGGAGTCGGGCCCAGGACTGGTGAAGCCTTCGGAGACCCTGTCCCTCACCTGCGCTGTCTCTGATTACTCCATCAGCAGTGGTTACTACTGGGGCTGGATCCGCCAGTCCCCAGGGAAGGGGCTGGAGTGGATTGGGTATATCCATGCCAGTGATGGGAGCAACTACCTTAACCCGTCCCTCAAGAGTCGAGTCACCCTGTCAGTGGACACGTCCAAGAACCAGTTCTCCCTGAAGCTGAGCTCTATGACCGCCGCGGACACGGCCGTTTATTACTGTGCGAGACAACTGGGCATACTCGACTCCTGGGGCCAGGGAGTCCTGGTCACCGTCTCCTCAGCGTCGACC…	ATCCTTTTTCTAGTAGCAACTGCAACCGGTGTACATTCTTCCTATGAGCTGACTCAGCCACCCTCGGTGTCAGTGTCCCCAGGACAGACGGCCAGGATCACCTGTGGGGGAGACAACCTTGGAAGTAAATATGCCCACTGGTACCAACAGAAGCCAGTGCAGGCCCCTGTGTTGGTCATCTATTATGATAGTGACCGGCCCTCAGGGATCCCTGAGCGATTCTCTGGCTCCAAATCAGGGAGCACCGCCACCCTGACCATCAGCGGGGTCGAGGCCGGGGATGAGGCTGACTATTACTGTCAGGTGTGGGACGGTTATAGTGATCATTACATCTTCGGTGCTGGGACCCGGCTCACCGTCCTAGGTCAGCCCAAGGCTGCCCCCTCGGTCACTCTGTTC…	Y	2	89.39	5000	42.93	5000	ND
M3-C28-LHS-a	3	I	LHS	28	a	N	N	1	ATCCTTTTTCTAGTAGCAACTGCAACCGGTGTACATTCTGAGGTGCAGCTGGTGGAGTCTGGAGGAGGCTTGGTTCAGCCTGGGGGGTCCCTGAGACTCTCCTGTTCAGCCTCTGGATTCACCTTCAGTAACTATGGCATGAACTGGGTCCGCCAGGCTCCAGGGAGGGGGCTGGAGTGGGTGGCAGTTATTTGGTTTGATGGAAGTAAGCAATACTACGCAGACTCTGTGAAGGACCGATTCACCATCTCCAGAGACAATTCCAAGAACTTGCTATTTCTTCAAATGAACAACCTGAAATTGGAGGACACGGCCGTGTATTTCTGTGCGAGACTAAGGTACCCCTACGGTAACTACGCCTTCTACTTTGACTCCTGGGGCCAGGGAGTCCTGGTCACC…	ATCCTTTTTCTAGTAGCAACTGCAACCGGTGTACATTCTCAGTCTGTGCTGACGCAGCCGCCCTCAGTGTCTGGGGCGCCCGGGCAGAGGGTCACCATCTCCTGCACTGAGACCAACTCCAACATTGGAGGTTATTTTGTGCAGTGGTACCAGCAGCTTCCAGGAACGGCCCCCAAACTCCTCATCTATGAAAATAACAAGCGACCGTCAGGGGTTTCTGATCGATTCTCTGGCTCCCAGTCTGGTTCCTCTGCCTCCCTGACCATCACTGGGCTCCAGTCTGAGGATGAGGCTGATTATTACTGCCAGTCCTATGACAACAGCTTGAATGGTCATGTGTTTTTCGGAGGAGGGACCCGGCTGACCGTCCTAGGTCAGCCCAAGGCTGCCCCCTCGGTC…	Y	2	98.48	5000	43.56	5000	ND
M3-C30-LHS-a	3	I	LHS	30	a	N	N	1	ATCCTTTTTCTAGTAGCAACTGCAACCGGTGTACATTCTCAGGTGCAGCTGCAGGAGTCAGGTCCAGGACTGGTGAAGCCCTCACAGACCCTGTCACTCACCTGTGCCATCTCCGGGGACAGTGTCTCTAGGAACAGTGCTACTTGGAACTGGATCAGGCAGTCGCCATCGAGAGGCCTTGAGTGGCTGGGAAGGACATTCTACAGGTCCAAGTGGTATACTAATTATGCACAATCTGTGCATAATCGAATAAGCATCAACCCAGACACAACCACGAACCAGTTCTCCCTGCAGGTGAACTCTGTGACCCCCGAGGACATGGCCGTATATTACTGTGCAAGAGACCGGGGAGATGGTTTTGATTTCTGGGGCCAAGGGCTCAGGGTCACCGTCTCTTCA…	ATCCTTTTTCTAGTAGCAACTGCAACCGGTGTACATTCTGAAATTGTGTTGACGCAGTCTCCAGCCACCCTGTCTTTGTCTCCAGGAGAAAGAGCCACCCTCTCCTGCAGGGCCAGTCAGAGTGTCAGCAGCAACTTAGCCTGGTACCAGCAGAAACCTGGGCAGGCTCCCAGGCTCCTCATCTATGGTGCATCCAGCAGGGCCACCGGCATCCCAGACAGGTTCAGTGGCAGCGGGTCTGGGACAGACTTCACTCTCACCGTCAGCAGCCTGGAGCCTGAAGATTTTGCAGTTTATTATTGTCAGCAGTATAGTAACTGGCCTCAGTACAGTTTTGGCCAGGGGACCAAGGTGGAGATCAAACGTACGGTGGCTGCACCATCTGTCTTCATC	Y	2	4106	1242	5000	5000	ND
M3-C3-Mem-a	3	I	Mem	3	a	N	Y	4	ATCCTTTTTCTAGTAGCAACTGCAACCGGTGTACATTCTCAGGTGACCTTGAAGGAGTCTGGTCCTGCGCTGGTGAAACCCACACAGACCCTCACGCTGACCTGCACCTTCTCTGGGTTCTCACTCAGCACTAGTGGTATGGGTGTGGGCTGGATCCGTCAGCCCCCAGGGAAGGCCCTGGAATGGCTTGCACACATTTATTGGGATGATGATAAATACTACAGCACATCTCTGAAGAGCAGGCTCACCATCTCCAAGGACACCTCCAAAAACCAGGTGGTTCTAACAATGACCAACATGGACCCTGTGGACACAGCCACCTATTACTGTGCACGGGTACTGTGGCTGTTGTACTGTACTGATAGTGGTTGCCCCCACTTTGACTACTGGGGCCAGGGA…	ATCCTTTTTCTAGTAGCAACTGCAACCGGTGTACATTCTCAGGCTGTAGTGACTCAGGAGCCCTCACTGACTGTGTCCCCAGGAGGGACAGTCACTCTCACCTGTGCTTCCAGTACTGGAGCAGTCACCAGTGGTCACTATCCACACTGGTTCCAGCAGAAACCTGGACAAGCCCCCAAGACACTGATTTATGATACAAGTAACAAGCTCTCCTGGACCCCTGCCCGGTTCTCAGGCTCCCTTGCTGGGGGTAAAGCTGCCCTGACACTTTCGGGTGCGCAGCCCGAGGACGAGGCTGAGTATTACTGCTGGCTGTACTACAGTGGTACTTGGGTATTCGGCGGAGGGACCCGGCTGACCGTCCTAGGTCAGCCCAAGGCTGCCCCCTCGGTCACTCTG…	Y	2	41.96	5000	5000	1740	4	1512	761.3	1175	1124
M3-C3-Mem-b	3	I	Mem	3	b	N	Y	4	ATCCTTTTTCTAGTAGCAACTGCAACCGGTGTACATTCTCAGGTGACCTTGAAGGAGTCTGGTCCTGCGCTGGTGAAACCCACACAGACCCTCACGCTGACCTGCACCTTCTCTGGGTTCTCACTCAGAACTAATTATATGGGTGTGGGCTGGATCCGTCAGCCCCCAGGGAAGGCCCTGGAATGGCTTGCAAACATTTATTGGGATGATGATAAATCTTACAGCACATCTCTGAATAGCAGGCTCACCATCTCCAAGGACACCTCCAAAAACCAGGTGGTTCTGACAATGGCCAACATGGACCCTGAGGACACAGCCACATATTACTGTGCACGGGTAGTGTGGCGGTTGTACTGTACTGATAGTGGTTGCCCCCAGTTTGACTACTGGGGCCAGGGA…	ATCCTTTTTCTAGTAGCAACTGCAACCGGTGTACATTCTCAGGCTGTAGTGACTCAGGAGCCCTCACTGACTGTGTCCCCAGGAGGGACAGTCACTCTCACCTGTGCTTCCAGTACTGGAGCAGTCACCAGTGGTCACTATCCACACTGGTTCCAGCAGAAACCTGGACAAGCCCCCAAGACACTGATTTATGATTCAACCAACAAACTCTCCTGGACCCCTGCCCGGTTCTCAGGCTCCCTTGCTGGGGGTAAATCTGCCCTAACACTTTCGGGTGCGCAGCCCGAGGACGAGGCTGAGTTTTACTGCTGCCTGTACTACAGTGGTGCCTGGGTATTCGGCGGAGGGACCCGGCTGACCGTCCTAGGTCAGCCCAAGGCTGCCCCCTCGGTCACTCTG…	Y	4	20.31	927.22	65.72	158.7	4	216.4	106.5	200.3	202.4
M3-C5-Mem-a	3	I	Mem	5	a	N	Y	3	ATCCTTTTTCTAGTAGCAACTGCAACCGGTGTACATTCTGAGGTGCAGCTGGTGGAGTCTGGGGCAGGCTTGGTCCAGCCTGGCGGGTCCCTGAGACTCTCCTGTGCAGCCTCTGGATTCACCTTCAGTAACTCCTGGATGAGTTGGGTCCGCCAGGCTCCAGGGAAGGGGCTAGAGTGGGTTGCCCGTATTAAAATGAAAACTGATGGTGAGACAGCAGATTACGCCGCATCTGTGAAAGGCAGATTCACCATCTCAAGAGACGATTCAAAGAACACACTGTACCTGCAAATGAACAGCCTGAACACCGAGGACACGGCCGTGTATTACTGCACCACAGATGGGGTCGCTACCCGCCCGAATTACGAGGATGATTATGGTTACTATTACACCCCCGCT…	ATCCTTTTTCTAGTAGCAACTGCAACCGGTGTACATTCTCAGTCTGTGCTGACTCAGCCTCCCTCAGCGTCTGAGGCCGCCAGGAAGAGTGTCACCATCTCCTGTTCTGGAAGGCACTCCAACATCGGAAGAAATAGTGTATCCTGGTACCAGCAGCTCCCAGGAACGGCTCCCAAACTCCTCATCTATTATAATGCTCAACGAGCCTCAGGTGTCTCTGACCGATTCTCTGGCACCAAGTCTGGCACGTCAGCCTCCCTGGCCATCAGTGGGCTCCAGACCGACGATGAGGCTGATTATTACTGCGCAGCATGGGATGATAGCCTGGGCGGTTGGGTATTCGGCGGAGGGACCCGGCTGACCGTCCTAGGTCAGCCCAAGGCTGCCCCCTCGGTCACT…	Y	3	55.08	2631	484.2	5000	4	169.1	3.238	20	12.85
M3-C5-Mem-b	3	I	Mem	5	b	N	Y	3	ATCCTTTTTCTAGTAGCAACTGCAACCGGTGTACATTCTGAGGTGCAGCTGGTGGAGTCTGGGGCAGGCTTGGTCCAGCCTGGCGGGTCCCTGAGACTCTCCTGTGCAGCCTCTGGATTCACCTTCAGTCACTCCTGGATGAGTTGGGTCCGCCAGGCTCCAGGGAAGGGGCTAGAGTGGGTTGCCCGTATTACAATGAAAACTGATGGTGAGACAGCACATTACGCCGCATCTGTGAAAGGCAGATTCACCATCTCAAGAGACGATTCAAAGAACACACTGTACCTGCAAATGAACAGCCTGAAAACCGGGGACACGGCCGTGTATTACTGCACCACAGATGGGGTCGCTACCCGCCCGAATTACGAGGATGATTACGGTTACTATTACACCCCCGCT…	ATCCTTTTTCTAGTAGCAACTGCAACCGGTGTACATTCTCAGTCTGTGCTGACTCAGCCTCCCTCAGCGTCTGAGGCCGCCAGGAAGAGTGTCACCATCTCCTGTTCTGGAAGGAACTCCAACATCGGAAGAAATAGTGTATCCTGGTACCAGCAGCTCCCAGGAACAGCTCCCAAACTCCTCATCTATTATAATGCTCAACGAGCCTCAGGTGTCTCTGACCGATTCTCTGGCACCAAGTCTGGCACGTCAGCCTCCCTGGCCATCAGTGGGCTCCAGACCGACGATGAGGCTGATTACTACTGCGCAGCATGGGATGATAGCCTGGGCGGTTGGCTTTTCGGCGGAGGGACCCGGCTGACCGTCCTAGGTCAGCCCAAGGCTGCCCCCTCGGTCACT…	Y	4	24.59	1349	120.3	171.1	4	37.87	1.276	6.538	5.545
M3-C6-Mem-a	3	I	Mem	6	a	Y	Y	2	ATCCTTTTTCTAGTAGCAACTGCAACCGGTGTACATTCTGAGGTGCAGCTGGTGGAGTCTGGGGGAGGCCTGGTCCAGCCTGGCGGGTCCCTGAGACTCTCCTGTGCAGCCTCTGGATTCACCTTCAGTAGTTCTACTCTGCACTGGGTCCGCCAGGCTTCTGGGAAAGGACTGGAGTGGGTTGGACGTATTAGAGACAAATTTCACAATTACGAGACAGGATACAGTGCGTCGGTGAAAGGCAGGTTCACCATCTCCAGAGATGATTCAGAGAGCACGGCGTTTCTGCAAATGAACAGCCTGAAAACCGAGGACACGGCCGTGTATTATTGTGTCACAGAGCATAACTGGGATGCTTTTGATTTCTGGGGCCAAGGGCTCAGGGTCACCGTCTCTTCA…	ATCCTTTTTCTAGTAGCAACTGCAACCGGTGTACATTCTCAGTCTGTGCTGACTCAGCCACCCTCAGCGTCTGGGGCTCTCGGGCAGAGTGTCACCATCTCTTGCTCTGGAAGCAGCTCCAACATTGGAAGTAATTATGTATACTGGTACCAGCAGCTCCCAGGTACGGCCCCCAAACTCCTCATCTATTATAGTTTTCAGCGACCCTCAGGGGTCCCTGACCGATTCTCTGGCTCTAAGTCTGGCACCTCAGCCTCCCTGGCCATCGCTGGTCTCCGATCTGAGGATGAGGCTGATTATTACTGTGCAGCATGGGATAACAGCCTGAGCAGTCCGTTATTCGGAGGAGGGACCCGGCTGACCGTCCTAGGTCAGCCCAAGGCTGCCCCCTCGGTCACT…	Y	3	18.88	765.4	261.7	5000	3	446.9	790.2	378.3	10000
M3-C7-Mem-a	3	I	Mem	7	a	N	Y	2	ATCCTTTTTCTAGTAGCAACTGCAACCGGTGTACATTCTCAGGTGCAGCTGCAGGAGTCGGGCCCAGGACTGGTGAAGCCTTCGGAGACCCTGTCCCTCACCTGCGCTGTCTCTGGTTACTCCATCAGCAGTGGTTATGCCTGGAGTTGGATCCGCCAGCCCCCAGGGAAGGGGCTGGAGTGGATTGGGTCTATCGGTGGTAGTAGTGGTAGTACCAACTACAACCCCTCCCTCAAGAGTCGAGTCACCATTTCAAAAGACACGTCCAAGAACCAGTTTTCCCTGAACCTGACCTCTGTGACCGCCGCGGACACGGCCGTGTATTACTGTGCGAGAGATGTCCCCCCTGTACGCAACTTTGACTACTGGGGTCAGGGAGCCCTGGTCACCGTCTCCTCA…	ATCCTTTTTCTAGTAGCAACTGCAACCGGTGTACATTCTTCCTATGAGCTGACTCAGCCACCCTCGGTGTCAGTGTCCCCAGGACAGATGGCCAGGATCACCTGTGGGGGAGACAACCTTGGAAGTCAATATGTTCACTGGTACCAGCAGAAGCCAGCGCAGGCCCCTGTGGCGGTCATCTATGATGATAGCGAACGGCCCTCAGGGATCCCTGAGCGATTCTCTGGCTCCAAATCAGGGAACACCGCCACCCTGACCATCAGCGGGGTCGAGGCCGGGGATGAGGCTGACTATCACTGTCAGGTGTGGGACTATAGTCGTGATCATGTGTTATTCGGAGGAGGGACCCGGCTGACCGTCCTAGGTCAGCCCAAGGCTGCCCCCTCGGTCACTCTGTTC…	Y	3	59.64	107.1	38.64	5000	3	10000	843.9	1067	700.9
M3-C7-Mem-b	3	I	Mem	7	b	N	Y	2	ATCCTTTTTCTAGTAGCAACTGCAACCGGTGTACATTCTCAGGTGCAGCTGCAGGAGTCGGGCCCAGGACTGGTGAAGCCTTCGGAGACCCTGTCCCTCACCTGCGCTGTCTCTGGTTACTCCATCAGCAGTGGTTATGGCTGGACTTGGATTCGCCAGCCCCCAGGGAAGGGGCTGGAGTGGATTGGGTATATCGGTGGTAGTAGTGATAGCACCCACTACAATCCCTCCCTCAAGAGTCGAGTCACCATTTCAAAAGACACGTCCAAGAACCACTTCACCCTGAAGCTGACCTCTGTGACCGCCGCGGACACGGCCGTATATTACTGTGCGAGAGATTCCCCCCCTGTACACATGTTTGACTCCTGGGGCCAGGGAGTCCTGGTCACCGTCTCCTCA…	ATCCTTTTTCTAGTAGCAACTGCAACCGGTGTACATTCTTCCTATGAGCTGACTCAGCCACCCTCGGTGTCAGTGTCCCCAGGACAGATGACCAAGATCACCTGTGGGGGGGACAACCTTGGAAATAAATATGTGCACTGGTACCAGCAGAAGCCAGCGCAGGCCCCTGTGGTGGTAATCTATGATGATAGCGAACGGCCCTCAGGGATCCCTGAGCGATTCTCTGGCTCCAAATCAGGGAACACCGCCACCCTGACCATCAGCGGGGTCGAGGCCGGGGATGAGGCTGACTATTACTGTCAGGTGTGGGACTATAACAGTGATCATGTGTTGTTCGGAGGAGGGACCCGGCTGACCGTCCTAGGTCAGCCCAAGGCTGCCCCCTCGGTCACTCTGTTC…	Y	3	83.61	369.4	110.7	5000	ND
M3-C8-Mem-a	3	I	Mem	8	a	N	Y	2	ATCCTTTTTCTAGTAGCAACTGCAACCGGTGTACATTCTCAGTGTGTGGAGCAGCTGGTGGAGTCTGGGGGAGGCTTGGTACAGCCTGGGGCGTCCCTGAGACTCTCCTGTGCAGCCTCTGAATTCACCTTCACTAACTATGACATGCACTGGGTTCGCCAGGCTCCAGGGAAGGGTCTGGAGTGGGTATCAGGTATTAACATTGGCGGTGGCACATACTACCCAGACTCTGTGAAGGGTCGATTCACCATCTCCAGAGACAATGCCAAGAACTCCTTGTATCTTCAAATGAACAGCCTGAGACCTGAGGACACTGCTGTGTATTATTGTACAAGATCCCCAGCAGCGGCTGGTCGTGACTACTTTGACTACTGGGGCCAGGGAGTCCTGGTCACCGTC…	ATCCTTTTTCTAGTAGCAACTGCAACCGGTGTACATTCTTCCTATGATGTGACTCAGCCACGCTCAGTGTCTGTGTCCCCAGGACAGACGGCCAGGATCACCTGTGGGGGAGACTACATTGGAAGTAAAAATGTTCACTGGTACCAGCAGAAGCCAGCGCAGGCCCCCGTGCTGGTCATCTATTATGATACCGACCGGCCCTCAGGGATCCCTGAGCGATTCTCTGGCTCCAACTCAGGAAACACCGCCACCCTGACCATCAGCGGGGCCGAGGCCGGGGATGAGGCTGACTATTACTGTCAGGTGTGGGACAGTAGTGGTGATCATTACATCTTCGGTGCTGGGACCCGGCTCACCGTCCTAGGTCAGCCCAAGGCTGCCCCCTCGGTCACTCTGTTC…	Y	1	20.6	5000	5000	5000	3	1684	9735	8460	10000
M3-C8-Mem-b	3	I	Mem	8	b	N	Y	2	ATCCTTTTTCTAGTAGCAACTGCAACCGGTGTACATTCTCAGTGTGTGGAGCAGCTGGTGGAGTCTGGGGGAGGCTTGGTACAGCCTGGGGCGTCCCTGAGACTCTCCTGTGCAGCCTCTGAATTCACCTTCAGTAACTATGACATGCACTGGGTTCGCCAGGCTCCAGGGAAGGGTCTGGAGTGGGTATCAGGTATTAACATTGGCGGTGGCTCATACCACTCAGACTCTGCGAAGGGTCGATTCACCATCTCCAGAGACAATGCCAAGAACTCCTTGTATCTTCAAATGAACAGCCTGAGACCTGAGGACACTGCTATGTATTATTGTACAAGATCCCCAGCAGCGGCTGGTCATGACTACTTTGACTACTGGGGCCAGGGAGTCCTGGTCACCGTC…	ATCCTTTTTCTAGTAGCAACTGCAACCGGTGTACATTCTTCCTATGAGCTGACTCAGCCACGCTCAGTGTCTGTGTCCCCAGGACAGACGGCCAGGATCACCTGTGGGGGAGACTACATTGGAAGTAAAAATGTACACTGGTACCAGCAGAAGCCAGCGCAGGCCCCCGTGCTGGTCATCTATTATGATACCGACCGGCCCTCAGGGATCCCTGAGCGATTCTCTGGCTCCAACTCAGGAAACACCGCCACCCTGACCATCAGCGGGGCCGAGGCCGGGGATGAGGCTGACTATTACTGTCAGGTGTGGGACAGTAGTGGTGATCATTACATCTTCGGTGCTGGGACCCGGCTCACCGTCCTAGGTCAGCCCAAGGCTGCCCCCTCGGTCACTCTGTTC…	Y	1	12.25	5000	5000	5000	ND
M3-C9-Mem-a	3	I	Mem	9	a	N	Y	2	ATCCTTTTTCTAGTAGCAACTGCAACCGGTGTACATTCTCAGGTGCAGCTGCAGGAGTCGGGCCCAGGACTGGTGAAGCCTTCGGAGACCCTGTCCCTCACCTGCGCTGTCTCTGGTGGCTCCATCAGCGGTGGCTCCATCAGCAGTTACTACTGGAACTGGATCCGCCAACCCCCAGGGAAGGGGCTGGAGTGGATTGGGAATATCTTTGGTAATACTGCTAACACCTACTACAACCCCTCCCTCAAGAGTCGAGTCACCATTTCAAAGGACACGTCCAAGAACCAGTTCTTCCTGAAGCTGAGTTCTGTGACCGCCGCGGACACGGCCGTATATTACTGTGCGAGAGATTTGGAGGAATACTGTACTGGTAGTGGTTGTTCCGCCCGTGACTACTGG…	ATCCTTTTTCTAGTAGCAACTGCAACCGGTGTACATTCTGAAATAGTGATGACGCAGTCTCCAGCCACCCTGTCTTTGTCTCCAGGGCAAAGAGCCACCCTCTCCTGCAGGGCCAGTCAGAGTGTCAGCAGCACCTTAGCCTGGTACCAGCAGAAACCTGGGCAGGCTCCCAGGCTCCTCATCTATGGTGCATCCAGCAGGGCCACTGGCATCCCAGACAGGTTCAGTGGCAGTGGGTCTGGGACAGAGTTCACTCTCACCATCAGCAGCCTGGAGCCTGAAGATTTTGCAATTTATTATTGTCAGCAGTATATTAACTGGCCTCTCACTTTCGGCGGAGGGACCAAGGTGGAGATCAAACGTACGGTGGCTGCACCATCTGTCTTCATC	Y	4	12.66	183.5	84.72	232.9	3	594.1	654.6	375	10000
M3-C10-Mem-a	3	I	Mem	10	a	N	Y	2	ATCCTTTTTCTAGTAGCAACTGCAACCGGTGTACATTCTGAGGTGCAGCTGGTGCAGTCTGGAGCGGAGGTGAAAAGGCCCGGGGAGTCTCTGAAGATCTCCTGTAAGACTTCTGGATACAGTTTTACCACCTACTGGATCACCTGGGTGCGCCAGATGCCCGGAAAAGGCCTGGAGTGGATGGGGGCGATTGATCCTAGTGATTCTGAAACCAGATACAGTCCGTCCTTCCAAGGCCAGGTCACCATGTCAGCCGACAAGTCCATCAGTACCGCCTACCTGCAGTGGAGCGGCCTGAAGGCCTCGGACACCGCCACATATTACTGCGCGAAAGCGGATTGTAGTACTTCTTACTGCTCCTACCAGACCTCATTGGATGTCTGGGGCCGGGGAATTCTG…	ATCCTTTTTCTAGTAGCAACTGCAACCGGTGTACATTCTGATATCCAGATGACCCAGTCTCCATCTGCCTTGTCTGCATCTGTAGGAGACAGAGTCACCATCTCTTGCCGGGCAAGTCAGAACATTTATAGTAATTTAGCGTGGTATCAGCAGAAACCAGGGAAAGCCCCTAAGCTCCTGATCTCTGATGCATCCATATTACAAAGTGGGATTCCCTCTCGGTTCAGCGGCAGTGGATCTGGGACAGATTTCACTCTCACCATCAGCAGCCTGCAGCCTGAGGATTCTGCAACTTATTACTGTCAACAGGTTTATGGTAATTTTCCGACGTTCGGCCAAGGGACCAAGGTGGAAATCAAACGTACGGTGGCTGCACCATCTGTCTTCATC	Y	4	15.91	61.59	40.63	138.6	4	1630	3106	2607	5137
M3-C10-Mem-b	3	I	Mem	10	b	N	Y	2	ATCCTTTTTCTAGTAGCAACTGCAACCGGTGTACATTCTGAGGTGCAGCTGGTGCAGTCTGGAGCGGAGGTGAAAAGGCCCGGGGAGTCTCTGAAGATCTCCTGTAAGACTTCTGGATACAGCTTTACCACCTACTGGATCACCTGGGTGCGCCAGATGCCCGGAAAAGGCCTGGAGTGGATGGGGGCGATTGATCCTAGTGATTCTGATACCAGATACAGTCCGTCCTTCCAAGGCCAGGTCACCATCTCAGCCGACATGTCCATCAGCACCGCCTACCTGCAGTGGAGCGGCCTGAAGGCCTCGGACACCGCCACATATTACTGCGCGAAAGCGGATTGTAGTACTTCTCACTGCTCCTACCAGACCTCATTGGATGTCTGGGGCCGGGGAGTTCTG…	ATCCTTTTTCTAGTAGCAACTGCAACCGGTGTACATTCTGATATCCAGATGACCCAGTCTCCATCTGCCTTGTCTGCATCTGTAGGAGACAGAGTCACCATCTCTTGCCGGGCAAGTCAGAACATTTATAGTAATTTAGCGTGGTATCAGCAGAAACCAGGGAAAGCCCCTAAGCTCCTGATCTATGGTGCATCCATATTGCAAAGTGGGATTCCCTCTCGGTTCAGCGGCAGTGGATCTGGGACAGATTTCACTCTCACCATCAGCAGCCTGCAGCCTGAAGATTCTGCAGCTTATTACTGTCAACAGGTTTATAGTAATTTTCCGACGTTCGGCCAAGGGACCAAGGTGGAAATCAAACGTACGGTGGCTGCACCATCTGTCTTCATC	Y	3	22.33	137.7	94.56	5000	ND
M3-C11-Mem-a	3	I	Mem	11	a	N	Y	2	ATCCTTTTTCTAGTAGCAACTGCAACCGGTGTACATTCTGAAGTGCAGCTGGTGGAGTCTGGGGGAGGCGTGGTCCAGCCTGGCGGGTCCCTGAGACTCTCCTGTGTAGCCTCTGGATTCACCTTTGATGATTATGCCATGCACTGGGTCCGCCAAGCTCCAGGGAAGGGTCTGGAGTGGGTATCTAGGATTAGTTGGAATAGTGATACCATATACTACGCAGACTCTGTGAAGGGCCGATTCACCATCTCCAGAGACAACGCCAAGAACTCCCTGTTTCTGCAAATGGACAGGCTGAGACCTGAGGACACGGCCGTGTATTACTGTACTAGAGATGGACAGATGGTACCATGGTACACCCGGTTCGATGTCTGGGGCCCGGGAGTCCTGGTCACCGTC…	ATCCTTTTTCTAGTAGCAACTGCAACCGGTGTACATTCTTCCTCTGAGCTGACTCAGGAGCCTGCATTGTCTGTGGCCTTGGGACATACAGTCAGGATGACCTGCCAAGGAGACAGCCTCAAAACCTATTATGCAAGCTGGTACCAGCAGAAGCCAGGCCAGGTCCCTGTGCTGGTCATCTATGGTAACACCAATAGGCCCTCAGGGATCCCAGGCCGATTCTCTGGCTCCTGGTCAGGAAACACAGGTTCCTTGACCATCACTGGGGCTCAGGTGGAAGATGAGGCTGACTATTACTGTGGCTCCTGGGATAACAGTGGTAACCAATACATCTTCGGTGCTGGGACCCGGCTCACCGTCCTAGGTCAGCCCAAGGCTGCCCCCTCGGTCACTCTGTTC…	Y	4	23.47	210	490.6	413.6	4	703	253.5	1292	8065
M3-C11-Mem-b	3	I	Mem	11	b	N	Y	2	ATCCTTTTTCTAGTAGCAACTGCAACCGGTGTACATTCTGAAGTGCAGCTGGTGGAGTCTGGGGGAGGCGTGGTCCAGCCTGGCGGGTCCCTGAGACTCTCCTGTGCAGCCTCTGGATTCACCTTTGATGATTATGCCATGCACTGGGTCCGCCAAGCTCCAGGGAAGGGTCTGGAGTGGGTATCTAGGATTAGTTGGAATAGTGATACCATATACTACGCAGACTCTGTGAAGGGCCGATTCACCATCTCCAGAGACAACGCCAAGAACTCCCTGTTTCTGCAAATGGACAGGCTGAAAGCTGAGGACACGGCCGTGTATTACTGTACTGGAGATGGACAGATGGTGCCATGGTACACCCGGTTCGATGTCTGGGGCCCGGGAGTCCTGGTCACCGTC…	ATCCTTTTTCTAGTAGCAACTGCAACCGGTGTACATTCTTCCTCTGGGCTGACTCAGGAGCCTGCATTGTCTGTGGCCTTGGGACATACAGTCAGGATGACCTGCCAAGGAGACAGCCTCAAAACCTATTATGCAAGCTGGTACCAGCAGAAGCCAGGCCAGGTCCCTGTGCTGGTCATCTATGGTAACACCAATAGGCCCTCAGGGATCCCAGGCCGATTCTCTGGCTCCTGGTCAGGAAACACAGGTTCCTTGACCATCACTGGGGCTCAGGTGGAAGATGAGGCTGACTATTACTGTGGCTCCTGGGATAACAGTGGTAACCATTACATCTTCGGTGCTGGGACCCGGCTCACCGTCCTAGGTCAGCCCAAGGCTGCCCCCTCGGTCACTCTGTTC…	Y	4	49.3	741.2	1619	1449	ND
M3-C12-Mem-a	3	I	Mem	12	a	N	Y	2	ATCCTTTTTCTAGTAGCAACTGCAACCGGTGTACATTCTCAGGTGCAGCTGCAGGAGTCGGGCCCAGGACTGGTGAAGCCTTTGGAGACCCTGTCCCTCACCTGCGCTGTCTCTGGTGGCTCTATCAGCAGTAACTACTGGAGCTGGATCCGCCAGGCCCCAGGGAAGGGACTGGAGTGGATTGGCTATATCTATGGTAGTGGTAGTAGCACCAACTACAACCCCTCCCTCAAGAGTCGAGTCACCCTGTCAGTAGACACGTCCAAGAACCAGTTTTCCCTGAAGTTGAACTCTGTGACCGCCGCGGACACGGCCGTATATTACTGTGTGAGACGCCCCTTCGGTGGGACGCTTGACTACTGGGGCCAGGGAGTCCTGGTCACCGTCTCCTCAGCGTCG…	ATCCTTTTTCTAGTAGCAACTGCAACCGGTGTACATTCTTCCTATGAGCTGACTCAGCCACCCTCGGTGTCAGTGTCCCCAGGACAGATGGCCAGGATCACCTGTGGGGGAGACAACCTTGGAAGTAAATATGTACACTGGTACCAGCAGAAGCCAGCGCAGGCCCCTGTGCTGGTCATCTATGATGATAGCGAACGGCCCTCAGGGATCCCTGACCGATTCTCTGGCTCCAAATCAGGGAACACCGCCACCCTGACCATCAGCGGGGTCGAGGCCGGGGATGAGGCTGACTATTACTGTCAGGGTTGGGACATTACTAATGATCAAGATGTCTTCGGAAGTGGCACCAAGTTGACCGTCCTCGGTCAGCCCAAGGCTGCCCCCTCGGTCACTCTGTTC…	Y	0	5000	5000	5000	5000	0	10000	10000	10000	10000
M3-C13-Mem-a	3	I	Mem	13	a	N	Y	2	ATCCTTTTTCTAGTAGCAACTGCAACCGGTGTACATTCTCAGGTGCAGCTGCAGGAGTCGGGCCCAGGACTGGTGAAGCCTTCGGAGACCCTGTCCCTCACCTGCGCTGTCTCTGGTTACTCCATCAGCAGTGGTTATGGCTGGAGCTGGATCCGCCAGCCCCCAGGGAAGGGGCTGGAGTGGATTGGACGTATCTATAATAGTGGTGGGAGCACCGACTACAACCCGTCCCTCAAGAGTCGAGTCACCATTTCAACAGACACGTCCAAGAACCAGTTCTCCCTGAAACTGACCTCTGTGACCACCGCGGACACGGCCGTGTATTACTGTGCGAGAGGGTATAGCGGCAGCTGGTTGCGGTACTTTGACTTCTGGGGCCAGGGAGTCCTGGTCACCGTC…	ATCCTTTTTCTAGTAGCAACTGCAACCGGTGTACATTCTGACATCCAGATGACCCAGTCTCCATCCTCCCTGTCTGCATCTGTAGGAGACAGAGTGACCATCACTTGCCGGGCAAGTCAGAACATTTATAGTAATTTAGCCTGGTATCAGCAGAAACCAGGGAAAAGTCCTAAGCTCCTGATCTATACTGCATCCAGTTTGCAAAGTGGGGTCCCATCAAGGTTCAGCGGCAGTGGATCTGGGACAGAATTCACTCTCACCATCGGCAGCCTGCAGCCTGAAGATGTTGCAACTTATTACTGTCAGAATGGTTATGGTATCCCCCTCACTTTCGGCGGAGGGACCAAGGTGGAGCTCAAACGTACGGTGGCTGCACCATCTGTCTTCATC	Y	3	19.93	83.49	50.27	5000	ND
M3-C13-Mem-b	3	I	Mem	13	b	N	Y	2	ATCCTTTTTCTAGTAGCAACTGCAACCGGTGTACATTCTCAGGTGCAGCTGCAGGAGTCGGGCCCAGGACTGGTGAAGCCTTCGGAGACCCTGTCCCTCACCTGCGCTGTCTCTGGTTACTCCATCAGCAGTGGTTATGGCTGGAGCTGGATCCGCCAGCCCCCAGGGAAGGGGCTGGAGTGGATTGGACGTATCTATAATAGTGGTGGGAGCACCGACTACAACCCGTCCCTCAAGAGTCGAGTCACCATTTCAACAGACACGTCCAAGAACCAGTTCTCCCTGAAGCTGACCTCTGTGACCACCGCGGACACGGCCGTGTATTACTGTGCGAGAGGGTATAGCGGCAGCTGGTTGCGGTACTTTGACTACTGGGGCCAGGGAGTCCTGGTCACCGTC…	ATCCTTTTTCTAGTAGCAACTGCAACCGGTGTACATTCTGACATCCAGATGACCCAGTCTCCATCCTCCCTGTCTGCATCTGTAGGAGACAGAGTGACCATCACTTGCCGGGCAAGTCAGAACATTTATAGTAATTTAGCCTGGTATCAGCAGAAACCAGGGAAAACTCCTAAGCTCCTGATCTATACTGCATCCACTTTGCAAAGTGGGGTCCCATCAAGGTTCAGCGGCAGTGGATCTGGGACAGAATTCACTCTCACCATCGGCAGCCTGCAGCCTGAAGATGTTGCAACTTATTACTGTCAGAATGGTTATGGTATCCCCCTCACTTTCGGCGGAGGGACCAAGGTGGAGCTCAAACGTACGGTGGCTGCACCATCTGTCTTCATC	Y	3	19.18	81.68	37.33	5000	0	10000	10000	10000	10000
M3-C14-Mem-a	3	I	Mem	14	a	N	Y	2	ATCCTTTTTCTAGTAGCAACTGCAACCGGTGTACATTCTGAGGTGCAGCTGGTGGAGTCTGGGGGAGGCCTGGTCCAGCCTGGCGGGTCCCTGAGACTCTCCTGTGCAGCCTCTGGATTCACCTTCAGTAGTTCTGAAATGCACTGGGTCCGCCAGGCTTCTGGGAAAGGACTGGAGTGGGTTGGACGTATTAGAAGCAAATCTAACAGTTACGAGACAGGAAACGCTGCGTCGGTGAAAGGCAGGTTCACCATCTCCAGAGATGATTCAAAGAACACGGCGTATCTGCAAATGAACAGCCTGAAAACCGAGGACACGGCCGTCTATTACTGTACCACAACTAGCAGCTGGTACTACTTTGACTACTGGGGCCAGGGAGTCCTGGTCACCGTCTCCTCA…	ATCCTTTTTCTAGTAGCAACTGCAACCGGTGTACATTCTTCCTATGATCTGACTCAGCCACCCTCGGTGTCAGTGTCCCCAGGACAGACGGCCAGGATCACCTGTGGGGGAGACAACATTGGAAGTAAAAATGTGTATTGGTACCAGCAGAAGCCACCGCAGGCCCCTGTGCTGGTCATCTATTATGATAGCGAACGGCCCTCAGGGATCCCTGAGCGATTCTCTGGCTCCAAATCAGGGAACACCGCCACCCTGACCATCAGCGGGGTCGAGGCCGGGGATGAGGCTGACTATTACTGTCAGGTGTGGGACAGTACTAGTGATCATTACATCTTCGGTGCTGGGACCCGGCTCACCGTCCTAGGTCAGCCCAAGGCTGCCCCCTCGGTCACTCTGTTC…	Y	1	53.39	5000	5000	5000	ND
M3-C14-Mem-b	3	I	Mem	14	b	N	Y	2	ATCCTTTTTCTAGTAGCAACTGCAACCGGTGTACATTCTGAGGTGCAGCTGGTGGAGTCTGGGGGAGGCCTGGTCCAGCCTGGCGGGTCCCTGAGACTCTCCTGTGCAGCCTCTGGATTCACCTTCAGTAGTGCTGCTATGCACTGGGTCCGCCAGGCTTCTGGGAAAGGACTGGAGTGGGTTGGACTTATTAGAAGTAAATTTAACAATTACGAGACAGGATACGCTGCGTCGGGGAAAGGCAGGTTCACCATCTCCAGAGATGATTCAAAGAACACGGCGTATCTGCAAATGAACAGCCTGAAAACCGAGGACACGGCCGTGTATTACTGTACCACAGCTAGCAGCTGGTACTACTTTGACTACTGGGGCCAGGGAGTCCTGGTCACCGTCTCCTCA…	ATCCTTTTTCTAGTAGCAACTGCAACCGGTGTACATTCTTCCTATGATCTGACTCAGCCACCCTCGGTGTCAGTGTCCCCAGGACAGACGGCCAGGATCACCTGTGGGGGAGACAACATTGGAAGTAAAAATGTGTACTGGTACCAGCAGAAGCCACCGCAGGCCCCTGTGTTGGTCATCTATTATGATAGCGAACGGCCCTCAGGGATCCCTGAGCGATTCTCTGGCTCCAAATCAGGGAACACCGCCACCCTGACCATCAGCGGGGTCGAGGCCGGGGATGAGGCTGACTATTACTGTCAGGTGTGGGACAGTAGTAGTGATCATTACATCTTCGGTGCTGGGACCCGGCTCAGCGTCCTAGGTCAGCCCAAGGCTGCCCCCTCGGTCACTCTGTTC…	Y	4	33.61	4621.5	148	495.6	ND
M4-C1-LHS-b	4	C	LHS	1	b	N	Y	48	ATCCTTTTTCTAGTAGCAACTGCAACCGGTGTACATTCTCAGGTGCAGCTGCAGGAGTCGGGCCCAGGACTGGTGAAGCCTTCGGAGACCCTGTCCCTCACCTGCGCTGTCTCTGGTGGCTCCATGAGCGATGATTTCTACTGGAGCTGGATCCGTCAGCCCCCAGGGAAGGGACTGGAGTGGATTGGGTACATCTATGGTAGTGGTGGGGGCACCAACTACAACCCCTCCCTCAAGAATCGAGTCACCATTTCAATAGACACGTCCAAGAGCCAGTTCTCCCTGAGGCTGAGGTCTGTAACCGCCGCGGACACGGCCGTATATTATTGTGCGAGAGCGTGGGTACAATTTTACGGTTTGGATTCCTGGGGCCAAGGGGTCGTCGTCACCGTCTCCTCA…	ATCCTTTTTCTAGTAGCAACTGCAACCGGTGTACATTCTGATATAGTGATGACCCAGACTCCAGTCTCCCTGCCCGTCACCCCTGGAGAGCCGGCCTCCATCTCCTGCAGGTCTAGTCAGAGCCTCCTGGATAGTTATGGATACACTCATTTGTACTGGTACCTGCAGAAGCCAGGCCAGTCTCCACAACTCCTGATCTTTTTGGGTTCCAACCGGGCCTCTGGAGTCCCAGACAGGTTCAGTGGCAGTGGGTCAGGCACTGATTTCACACTGAAAATCAGCAGTGTGGAGTCTGAGGATGTTGGGGTTTACTACTGCATGCAAACTCTACAAACTCCGTACAGTTTTGGCCAGGGGACCAAAGTGGAGATCAAACGTACGGTGGCTGCACCATCTGTC…	Y	2	368.6	5000	2635	5000	3	10000	832.4	383.8	413.1
M4-C4-LHS-a	4	C	LHS	4	a	Y	Y	5	ATCCTTTTTCTAGTAGCAACTGCAACCGGTGTACATTCTCAGGTGCAGCTGCAGGAGTCGGGCCCAGGACTGGTGAAGCCTTCGGAGACCCTGTCTCTCAGCTGCGCTGTCTCTGGGGGCTCCATCAGCGATTACTACTACTGGAATTGGATCCGCCAACCCCCAGGGAAGGGGCTGGAGTGGATTGGGAGAATCTATGGAGATAGTGCGAGCACCTACTACAATCCCTCCCTCAAGAGTCGAGTCACCATTTCAAAAGACACGTCCAAGAATCAATTCTTCCTGAAGCTGATCTCTGTGACCGCCGCGGACACCGCCGTCTATTACTGTGCGAGAGATCAAGGGGATTACTATAGTGGTAGTTCCAACTACTACTTTGACTACTGGGGCCAGGGAGTC…	ATCCTTTTTCTAGTAGCAACTGCAACCGGTGTACATTCTGACATCCAGATGACCCAGTCTCCATCTTCCTTATCTGCATCTGTAGGAGACAGAGTCACCATCACTTGTCGGGCTAGTCAGACCATTAGAAGTTATTTAGCCTGGTATCAGCAGAAACCAGGGAAAGTCCCAAAGCTCCTGATCTATACTGCATCCACTTTGGAAAGTGGGGTCCCATCAAGGTTCAGCGGCAGTGGATCTGGGACAGAATTCACTCTCACCATCAGCAGCCTGCAGCCTGAAGATTTTGCAACTTATTTCTGTCAACAACATGGTAGTCTCCCATTCACTTTCGGCCCCGGGACCAAACTGGACATCAAACGTACGGTGGCTGCACCATCTGTCTTCATC	Y	3	1.526	5000	132	10.39	4	691.4	3807	1148	8569
M4-C4-LHS-b	4	C	LHS	4	b	Y	Y	5	ATCCTTTTTCTAGTAGCAACTGCAACCGGTGTACATTCTCAGGTGCAGCTGCAGGAGTCGGGCCCAGGACTGGTGAAGTCTTCGGAGACCCTGTCTCTCAGCTGCGCTGTCTCTGGGGGCTCCATCAGCGATTACTACTACTGGAATTGGATCCGCCAACCCCCAGGGAAGGGGCTGGAGTGGATTGGGAGAATCTATGGAGATAGTGCGAGCACCTACTACAATCCCTCCCTCAAGAGTCGAGTCACCATTTCAAAAGACACGTCCAAGAATCAGTTCTTCCTGAAGCTGATCTCTGTGACCGCCGCGGACACCGCCGTCTATTACTGTGCGAGAGATCAAGGGGATTACTATAGTGGTAGTTCCAACTACTACTTTGACTACTGGGGCCAGGGAGTC…	ATCCTTTTTCTAGTAGCAACTGCAACCGGTGTACATTCTGACATCCAGATGACCCAGTCTCCATCTTCCTTATCTGCATCTGTAGGAGACAGAGTCACCATCATTTGTCGGGCTAGTCAGACCATTAGCAGTTATTTAGCCTGGTATCAGCAGAAACCAGGGAAAGTCCCAAAGCTCCTGATCTATACTGCATCCACTTTGGAAAGTGGGGTCCCATCAAGGTTCAGCGGCAGTGGATCTGGGACAGAATTCACTCTCACCATCAGCAGCCTGCAGCCTGAAGATTTTGCAACTTATTTCTGTCAACAGCATGGTAGTCTCCCATTCACTTTCGGCCCCGGGACCAAACTGGACATCAAACGTACGGTGGCTGCACCATCTGTCTTCATC	Y	3	1.467	5000	52.53	39.25	4	478.7	1598	822.4	8492
M4-C6-LHS-a	4	C	LHS	6	a	Y	Y	3	ATCCTTTTTCTAGTAGCAACTGCAACCGGTGTACATTCTGAGGTGCAGCTGGTGGAGTCTGGGGGAGGCCTGGTCCAGCCTGGCGGGTCCCTGAGACTCTCCTGTGCAGCCTCTGGATTCACCTTCAGTAGTTCTGATATACACTGGGTCCGCCAGGCTTCTGGGAAAGGACTGGAGTGGGTTGGACGTATAAGAAGCAAGTCTAACAGTTACGAGACAGGATACGCTGCGTCGGTGAAAGGCAAATTCACCATCTCCAGAGATGAATCAAAGAACACGGCGTCTCTACAAATGAACAGCCTGAGAACCGAGGACACGGCCGTGTATTACTGTGCCGCACTTTGGCAGCTCCATTACAGCTACTTCGATGTCTGGGGCCCGGGAGTCCTGGTCACCGTC…	ATCCTTTTTCTAGTAGCAACTGCAACCGGTGTACATTCTTCCTATGAGCTGACTCAGCCACCCTCGGTGTCAGTGTCCCCAGGACAGACGGCCAGGATCACCTGTGGGGGAGACAACATTGGAAGTAAATATGTTCACTGGTACCAGCAGAAGCCACCGCAGGCCCCTATACTGGTCATGTATTATTATGGCGAACGGCCCTCAGGGATCCCCGACCGATTCTCTGGCTCCAAATCAGGGAACACCGCCACCCTGACCATCAGCGGAGTCGAGGCCGGGGATGAGGCTGACTATTCTTGTCAGGTGTGGGACAGTATTACTGATCACTACATCTTCGGTTCTGGGACCCGGCTCACCGTCCTAGGTCAGCCCAAGGCTGCCCCCTCGGTCACTCTGTTC…	Y	4	24.66	3825	2312	2928	0	10000	10000	10000	10000
M4-C7-LHS-a	4	C	LHS	7	a	Y	Y	3	ATCCTTTTTCTAGTAGCAACTGCAACCGGTGTACATTCTCAGGTCCAGCTGGTGCAGTCCGGGGCTGAGGTGAAGAAGCCTGGGGCCTCAGTGAAGGTTTCCTGCAAGGCTTCTGGATTCACCTTCGGCAACTATGCTGTCAGCTGGGTGCGACAGGCCCCTGGACAAGGGCTTGAGTGGATGGGAGTGATCATCCCTCTTGTTGGTATAACACACTATGCAGAGAAGTTCCAGGGCAGAGTCACGATTACCGCGGACACGTCCACAAGCACAGCCTACATGGAGCTGAGCAGCCTGAGATCTGAGGACACGGCCGTTTATTACTGTGCGGCACGAATTACAATTATTGGAGTGGTTATCACGGGTGGTTTGGATTCCTGGGGCCAAGGGGTCGTCGTC…	ATCCTTTTTCTAGTAGCAACTGCAACCGGTGTACATTCTCAAGTTATATTGACTCAGTCTCCAGCCACCCTGTCTTTGTCTCCAGGGGAAAGAGCCACCCTCTCCTGCAGGGCCAGTCAGAGTGTTGGCAGCAGCATAGCCTGGTACCAGCAGAAACCTGGGCAGGCCCCCAGGCTCCTCATCTATGGTGCATCCAGCAGGGCAAATGGCATCCCAGACAGGTTCAGTGCCAGTGGGTCTGGGACAGAATTCACTCTCACCATCAGCAGCCTGGAACCTGAAGATTTTGCAGTATATTACTGTCAGAAGTATAGTGTTTCCCCTCCATTCACTTTCGGCCCCGGGACCAAACTGGATATCAAACGTACGGTGGCTGCACCATCTGTCTTCATC	Y	2	5.44	5000	407.9	5000	0	10000	10000	10000	10000
M4-C12-LHS-a	4	C	LHS	12	a	Y	Y	2	ATCCTTTTTCTAGTAGCAACTGCAACCGGTGTACATTCTGAGGTGCAGCTGGTGGAGTCTGGGGGAGGCCTGGTCCAGCCTGGCGGGTCCCTGGGACTCTCCTGTGCAGCCTCTGGATTCACCTTCAGTAGTGCTGCTATACACTGGGTCCGCCAGTCTTCTGGGAAAGGACTGGAGTGGGTTGGACGTATTAGAAGCAAATTTAATAATGTCGAGACAGGATACGCTGCGTCGGTGAAAGACAGGTTCACCATCTCCAGAGATGATTCAAAGAATACGGCGTATCTGCAAATGAACAGCCTGAAAACCGAGGACACGGCCGTGTATTACTGTATCATAGAGGTTCAGTATGATGCTTTTGATTTCTGGGGCCAAGGGCTCAGGGTCACCGTCTCTTCA…	ATCCTTTTTCTAGTAGCAACTGCAACCGGTGTACATTCTCAGTCTGTGCTGACTCAGCCACCCTCAGCGTCTGGGACTCCTGGGCAGAGTGTCACCATCTTTTGCTCTGGAAGCAACTCCAACATTGGAAGTAATTATGTATCCTGGTACCAGCAGCTGCCAGGAACGGCCCCCAAACTCCTCATGTATTATAATAATCAGCGACCCTCAGGGGTCCCTGACCGATTCTCTGGCTCTAAGTCTGGCACCTCAGCCTCCCTGGCCATCACTGGTCTCCGATCTGAGGATGAGGCTGATTATTACTGTGCAGCATGGGATGATCGCCTGACCAGTCATGTGTTCGGAAGCGGCACCAAGTTGACCGTCCTCGGTCAGCCCAAGGCTGCCCCCTCGGTCACT…	Y	4	1.916	200.4	51.49	90.6	3	1943	3086	4612	10000
M4-C13-LHS-a	4	C	LHS	13	a	N	Y	2	ATCCTTTTTCTAGTAGCAACTGCAACCGGTGTACATTCTGAGGTGCAGCTGGTGGAGTCTGGAGGAGGCTTGGTTCAGCCTGGGGGGTCCCTGAGACTCTCCTGTGCAGCCTCTGGATTCTCCTTCAGTACTTTTGGCATACACTGGGTCCGCCAGGCTCCAGGGAAGGGGCTGGAGTGGGTGGCAGTTATCTGGTTTGATGGAACTAAGAGATACTACGCAGACTCTGTAAAGGACCGATTCACCATCTCCAGAGACAATTCCAAGAACATGCTATTTCTTCAAATGAACAACCTGAAATTGGACGACACGGCCGTGTATTACTGTGCGAGAGATCATTACGAGGATGATTACGGTTACTTTTACATTGACTTCTGGGGCCAGGGGGTCCCGGTCACC…	ATCCTTTTTCTAGTAGCAACTGCAACCGGTGTACATTCTTCCTATGAGCTGACTCAGCCACGCTCAGTGTCCGTGTCCCCAGGACAGACGGCCAGGATCACCTGTGGGGGAGACAGTATTGGAAGTAAAAATGTTCAGTGGTACCAGCAGAAGCCACCGCAGGCCCCTGTGCTGGTCATCTTCAGTGATAGCGAACGGCCCTCAGGGATCCCTGAGCGATTATCTGGCTCCAACTCAGGGAACACCGCCACCCTGACCATCACCGGGGTCGAGGCCGGGGATGAGGCTGACTATTATTGTCAGGTCTGGGATAGTAGTAGTAAATACTTATTCGGAGGAGGGACCCGGCTGACCGTCCTAGGTCAGCCCAAGGCTGCCCCCTCGGTCACTCTGTTCCCG…	Y	2	2.126	5000	3443	5000	3	947.1	4999	3443	10000
M4-C13-LHS-b	4	C	LHS	13	b	N	Y	2	ATCCTTTTTCTAGTAGCAACTGCAACCGGTGTACATTCTGAGGTGCAGCTGGTGGAGTCTGGAGGAGGCTTGGTTCAGCCTGGGGGGTCCCTGAGACTCTCCTGTGCAGCCTCTGGATTCAGCTTCAGTAGCTTTGGCATACACTGGGTCCGCCAGGCTCCAGGGAAGGGGCTGGAGTGGGTGGCAGTTATCTGGTATGATGGAAGTAAGAAATACTACGTAGACTCTGTGAAGGACCGATTCACCATCTCCAGAGACAATTCCAAGAACATGCTATTTCTTCAAATGAACAACCTGAAATTGGAGGACACGGCCGTGTATTACTGTGCGAGAGATCATTACGAGGATGATTACGGTTACTTTTACATTGACTACTGGGGCCAGGGAGTCCTGGTCACC…	ATCCTTTTTCTAGTAGCAACTGCAACCGGTGTACATTCTTCCTATGAGCTGACTCAGCCACGCTCAGTGTCCGTGTCCCCGGGACAGACGGCCAGGATCACCTGTGGGGGAGACACCATTGGAAGTAAAAACGTACAGTGGTACCAGCAGAAGCCACCGCAGGCCCCGGTGCTGGTCATCTACAGTGATACCGAACGGCCCTCAGGGATCCCTGAGCGATTCTCTGGCTCCAACTCAGGGAACACCGCCACCCTGACCATCACCGGGGTCGAGGCCGGGGATGGGGCTGACTATTATTGTCAGGTCTGGGATAGTAGTAGTAAATACTTATTCGGAGGAGGGACCCGGCTGACCGTCCTAGGTCAGCCCAAGGCTGCCCCCTCGGTCACTCTGTTCCCG…	Y	3	2.488	5000	494.3	1380	ND
M4-C15-LHS-a	4	C	LHS	15	a	Y	Y	2	ATCCTTTTTCTAGTAGCAACTGCAACCGGTGTACATTCTCAGGTGCAGCTGCAGGAGTCGGGCCCAGTACTGGTGAAGCCTTCGGAGACCCTGTCTCTCACCTGCGCTGTCTCTGGGGGCTCCATCAGCGATTACTACTACTGGAATTGGGTCCGCCAATCCCCAGGGAAGGGGCTGGAGTGGATTGGGAGAATCTATGGAGATAGTGCGAGCACCTACTACAATCCCTCCCTCAAGAGTCGAGTCACCATTTCAAAAGACACGTCCAAGAATCAGTTCTTCCTGAAGCTGATCTCTGTGACCGCCGCGGACACCGCCGTCTATTACTGTGCGAGAGATCAAGGGGATTACTATAGTGGTAGTTCCAACTACTACTTTGACTTCTGGGGCCAGGGAGTC…	ATCCTTTTTCTAGTAGCAACTGCAACCGGTGTACATTCTGACATCCAGATGACCCAGTCTCCATCTTCCTTATCTGCATCTGTAGGAGACAGAGTCACCATCACTTGTCGGGCTAGTCAGACCATTAGCAGTTATTTAGCCTGGTATCAGCAGAAACCAGGGAAAGTCCCTAAGCTCCTGATCTATGCTGCATCCAGTTTGGAAAGTGGGGTCCCATCAAGGTTCAGCGGCAGTGGATCTGGGACAGAATTCACTCTCACCATCAGCAGCCTGCAGCCTGAAGATTTTGCAACTTATTTCTGTCAACAACATGGTAGTCTCCCATTCACTTTCGGCCCCGGGACCAAACTGGATATCAAACGTACGGTGGCTGCACCATCTGTCTTCATC	Y	3	1.56	5000	10.93	30.03	ND
M4-C18-LHS-a	4	C	LHS	18	a	N	N	1	ATCCTTTTTCTAGTAGCAACTGCAACCGGTGTACATTCTGAGGTGCAGCTGGTGGAGTCTGGGGGAGGCCTGGTCCAGCCTGGCGGGTCCCTGAGACTCTCCTGTGCAGCCTCTGGATTCACCTTCAGTAGTTCTGATATACACTGGGTCCGCCAGGCTTCTGGGAAAGGACTGGAGTGGGTTGGACGTATAAGAAGCAAGTCTAACAGTTACGAGACAGGATACGCTGCGTCGGTGAAAGGCAAATTCACCATCTCCAGAGATGAATCAAAGAACACGGCGTCTCTACAAATGAACAGCCTGAGAACCGAGGACACGGCCGTGTATTACTGTGCCGCACTTTGGCAGCTCCATTACAGCTACTTCGATGTCTGGGGCCCGGGAGTCCTGGTCACCGTC…	ATCCTTTTTCTAGTAGCAACTGCAACCGGTGTACATTCTTCCTATGAGCTGACTCAGCCACGCTCAGTGTCCGTGTCCCCAGGACAGACGGCCAGGATCACCTGTGGGGGAGGCAACATTGGAAGTAAAAGTGTGCAGTGGTACCAACAGAAGCCTCCGCAGGCCCCTGTGGTGGTCATCTATGCTAATAGCGAACGGCCCTCAGGGATCCCTGAGCGATTCGCTGGCTCCAACTCAGGGAACACCGCCACCCTGACCATCAGCGGGGTCGAGGCCGGGGATGAGGCTGACTATTACTGCCAGGTGTGGGACACTAGTACTGATCATTACATCTTCGGTGTTGGGACCCGGCTCACCGTCCTAGGTCAGCCCAAGGCTGCCCCCTCGGTCACTCTGTTC…	Y	3	305.2	4367	1800	5000	ND
M4-C24-LHS-a	4	C	LHS	24	a	N	N	1	ATCCTTTTTCTAGTAGCAACTGCAACCGGTGTACATTCTGAGGTGCAGCTGGTGGAGTCTGGAGGAGGCTTGGTTCAGCCTGGGGGGTCCCTGAGACTCTCCTGTGCAGCCTCTGGATTCACCTTCAGTAGTTTTGGCATCCACTGGGTCCGCCAGGCTCCAGGGAAGGGGCTGGAGTGGGTGGCAGTTATCTGGTATGATGGAAGTAAGAAATACTATGCAGACTCTGTGAAGGACCGATTCACCATCTCCAGAGACAATTCCAAGAACATGGTATTTCTTCAAATGAACAGCCCGAAATTGGAGGACACGGCCGTGTATTACTGTGCAAGAGATCATTACGAGGATGATTACGGTTACTTTTACATTGACTGGTGGGGCCAGGGAGTCCTGGTCACC…	ATCCTTTTTCTAGTAGCAACTGCAACCGGTGTACATTCTTCCTATGAGCTGACTCAGCCACGCTCAGTGTCCGTGTCCCCAGGACAGACGGCCAGGATCACCTGTGGGGGAGACAACATTGGAAGTAAAAGTGTGCAGTGGTATCAGCAGAAGCCACCGCAGGCCCCGCCACCGCAGGCCCCTGTGCTGGTCATCTATGCTGTTAGGGAACGGCCCTCAGGGATCCCTGAGCGATTCTCTGGCTCCGACTCAGGGAACACCGCCACCCTGACCATCAGTGGGGTCGAGGCCGGGGATGAGGCTGACTATTACTGTCAACTGTGGGACAGTAGTAGTGATCGTTACATCTTCGGTACTGGGACCCGGCTCACCGTCCTAGGTCAGCCCAAGGCTGCCCCC…	Y	3	97.1	1507	1173	5000	ND
M4-C3-Mem-a	4	C	Mem	3	a	N	Y	6	ATCCTTTTTCTAGTAGCAACTGCAACCGGTGTACATTCTCAGGTGCAGCTGCAGGAGTCGGGCCCAGGACTGGTGAAGCCTTCGGAGACCCTGGCCCTCACCTGCGCTGTCTCTGGTGCCTCCATCAGCAGTAACTACTGGAGCTGGATCCGCCAGGCCCCAGGGAAGGGACTGGAGTGGATTGGACGTATCTATAATAATGGGGGGAGTCCCGACTACAACCCCTCCCTCAAGAGTCGAGTCACCATTTCAATAGACACGTCCAAGAACCAGTTTTCCCTGAAGCTGAGCTCTGTGACCGCCGCGGACACGGCCGTGTATTACTGTGCGCGACAGGAATATAACTATACTGGTAGTTATTACTACGGTCATTACTACGGTTTGGATTCCTGGGGCCAA…	ATCCTTTTTCTAGTAGCAACTGCAACCGGTGTACATTCTGACATCCAGATGACCCAGTCTCCAGCCTCCCTGTCTGTATCTGTAGGAGACAGAGTCACCATCACTTGTCGGGCGAGTCAGGGCATTAGCAGTTATTTAGCGTGGTATCAGCAGAAACCAGGGAAAGCCCCGAAGCCCTTGATCTATTACGCATCCAATTTGGAAAGTGGGGTCCCATCAAGGTTCAGCGGCAGTGGATCTGGGACAGAATTCACTCTCACCATCAGCAGCCTGCAGCCTGAGGATCTTGCAACTTATTACTGTCAACAGTATAACAGTGACCCGCTCACTTTCGGCGGAGGGACCAAGGTGGAGATCAAACGTACGGTGGCTGCACCATCTGTCTTCATC	Y	4	2.195	21.58	21.23	439.6	3	2756	964.6	3600	10000
M4-C3-Mem-b	4	C	Mem	3	b	N	Y	6	ATCCTTTTTCTAGTAGCAACTGCAACCGGTGTACATTCTCAGGTGCAGCTGCAGGAGTCGGGCCCAGGACTGGTGAAGCCTTCGGAGACCCTGCCCCTCACCTGCGCTGTCTCTGGTGCCTCCATCAGCAGTAACTACTGGACCTGGATCCGCCAGGCCCCAGGGAAGGGACTGGAGTGGATTGGACGTATCTATAGTAGTGGTGGGAGCGCCGACTACAACCCCTCCCTCAAGAGTCGAGTCACCATTTCAATAGACACGTCCAAGAACCAGTTCTCCCTGAAGCTGAGCTCTGTGACCGCCGCGGACACGGCCGTGTATTACTGTGCGAGACAGCAGTATAACTATAGTGGTAGTTATTACTATGGGCATTACTACGGTTTGGATCCCTGGGGCCAA…	ATCCTTTTTCTAGTAGCAACTGCAACCGGTGTACATTCTGACATCCAGATGACCCAGTCTCCATCCTCCCTGTCTGCATCTGTAGGAGACAGAGTCACCATCACTTGTCGGGCGAGTCAGGGCATTAGCAGTTATTTAGCGTGGTATCAGCAGAAACCAGGGAAAGCCCCGAAGCCCTTGATCTATTACGCATCCAATTTGGAAAGTGGGGTCCCATCAAGGTTCAGCGGCAGTGGATCTGGGACAGAATTCACTCTCACCATCAGCAGCCTGCAGCCTGAGGATTTTGCAACTTATTACTGTCAACAGTATTACAGTGACCCGCTCACCTTCGGCGGAGGGACCAAGGTGGAGATCAAACGTACGGTGGCTGCACCATCTGTCTTCATC	Y	4	2.038	7.491	5.307	229.5	3	828.1	501.4	1126	10000
M4-C4-Mem-a	4	C	Mem	4	a	Y	Y	5	ATCCTTTTTCTAGTAGCAACTGCAACCGGTGTACATTCTCAGGTGCAGCTGCAGGAGTCGGGCCCAGGACTGGTGAAGCCTTCGGAGACCCTGTCCCTCACCTGCGCTGTCTCTGGTGGCTCCATCAGCGATTACTACTACTGGAATTGGATCCGCCAACCCCCAGGGAAGGGGCTGGAGTGGATTGGGAGAATCTATGGAGATAGTGCGAGCACCTACTACAACCCCTCCCTCAAGAGTCGAGTCACCATTTCAAAAGACACGTCCAAGAACCAGTTCTTCCTGAAGTTGAGCTCTGTGACCGCCGCGGACACCGCCGTGTATTACTGTACGAGAGATCAAGGGGATTACTATAGTGGTAGTTCCAACTACTACTTTGACCACTGGGGCCAGGGAGTC…	ATCCTTTTTCTAGTAGCAACTGCAACCGGTGTACATTCTGACATCCAGATGACCCAGTCTCCATCTTCCTTATCTGCATCTGTAGGAGACAGAGTCACCATCACTTGTCGGGCTGGTCAGACCATTAGCAGTTATTTAGCCTGGTATCAGCAGAAACCAGGGAAAGTCCCTAAGCTCCTGATCTATGCTGCATCCAGTTTGGAAAGTGGGGTCCCATCAAGGTTCAGCGGCAGTGGATCTGGGACAGAGTTCACTCTCACCATCAGCAGCCTGCAGCCTGAAGATTTTGCGACTTATTACTGTCAACAGCATAATAGTCTCCCATTCACTTTCGGCCCCGGGACCAAACTGGACATCAAACGTACGGTGGCTGCACCATCTGTCTTCATC	Y	4	2.429	916	18.37	45.01	3	1032	1354	1038	10000
M4-C4-Mem-b	4	C	Mem	4	b	Y	Y	5	ATCCTTTTTCTAGTAGCAACTGCAACCGGTGTACATTCTCAGGTGCAGCTGCAGGAGTCGGGCCCAGGACTGGTGAAGCCTTCGGAGACCCTGTCCCTCACCTGCACTGTCTCTGGTGGCTCCATCAGCGATTACTACTACTGGAATTGGATCCGCCAACCCCCAGGGAAGGGGCTGGAGTGGATTGGGAGAATCTATGGAGATAGTGCGAGCACCTACTACAACCCCTCCCTCAAGAGTCGAGTCGCCATTTCAAAAGACACGTCCAAGAACCAGTTCTTCCTGAACCTGAGCTCTGTGACCGCCGCGGACACCGCCGTGTATTACTGTACGAGAGATCAAGGGGATTACTATAGTGGTAGTTCCAACTACTACTTTGACCACTGGGGCCAGGGAGTC…	ATCCTTTTTCTAGTAGCAACTGCAACCGGTGTACATTCTGACATCCAGATGACCCAGTCTCCATCTTCCTTATCTGCATCTGTTGGAGACAGAGTCACCATCACTTGTCGGGCTAGTCAGACCATTAGCAGTTATTTAGCCTGGTATCAGCAGAAACCAGGGAAAGTCCCTAAGCTCCTGATCTATGCTGCATCCAGTTTGGAAAGTGGGGTCCCATCAAGGTTCAGCGGCAGTGGATCTGGGACAGAGTTCACTCTCACCATCAGCAGCCTGCAGCCTGAAGATTTTGCAACTTATTACTGTCAACAGCATAATAGTCTCCCATTCACTTTCGGCCCCGGGACCAAACTGGATATCAAACGTACGGTGGCTGCACCATCTGTCTTCATC	Y	4	2.001	4315	1125	98.6	ND
M4-C5-Mem-a	4	C	Mem	5	a	Y	Y	4	ATCCTTTTTCTAGTAGCAACTGCAACCGGTGTACATTCTCAGGTGCAGCTGCAGGAGTCGGGCCCAGGAGTGGTGAAGCCTTCAGAGACCCTGTCCCTCACCTGTGTTGTCTCTGGTGGCTCCATCAGCGATAGTTACTGGTGGAGCTGGATCCGCCAGCCCCCAGGGAAGGGACTGGAGTGGGTTGGTTCCATCGAAGGTAGGAGTTGGAGCACCAGCCACAACCCCTCCCTCCGAGGTCGAGTCACCATTTCAGAAGACACGTCCAAGAACCATTTCTCCTTGAAGTTGACCTCTGTGACCGCCGAGGATACGGCCGTCTATTACTGCGCGAGAGGGTGGACTCTGGGGGACGTCTGGTTCGATGTCTGGGGCCCGGGAGTCCTGGTCGCCGTCTCC…	ATCCTTTTTCTAGTAGCAACTGCAACCGGTGTACATTCTTCCTATGAGCTGACTCAGCCACCCTCGGTGTCAGCGGCCTCAGGACAGACGGCCAGGATCACCTGTGGGGGAGACAACATTGGAAGTAAAAATGTGCACTGGTACCAGCAGAAGCCAGCGCAGGCCCCTGTTCTGGTCATCTATGCTGATAGCAAACGGCCCTCAGGGGTCCCTGAGCGATTCTCTGGCTCCAACTCAGGGAACACCGCCACCCTGACCATCAGCAGGGTCGAGGCCGGGGATGAGGCTGACTATTACTGTCAGGTGTGGGACAGTAGTAGTAATGTGTTGTTCGGAGGAGGGGCCCGCCTGACCGTCCTAGGTCAGCCCAAGGCTGCCCCCTCGGTCACTCTGTTCCCG…	Y	3	9.448	168	21.67	5000	4	1214	90.8	200.9	228.3
M4-C5-Mem-b	4	C	Mem	5	b	Y	Y	4	ATCCTTTTTCTAGTAGCAACTGCAACCGGTGTACATTCTCAGGTGCAGCTGCAGGAGTCGGGCCCAGGAGTGGTGAAGCCTTCAGAGACCCTGTCCCTCACCTGCGCTGTCTCTGGTGGCTCCATCAGCGATAGTTACTGGTGGACCTGGATCCGCCAGCCCCCAGGGAAGGGACTGGAGTGGATTGGGTACATCTACAATAATGCGGACACCAATTCCAACCCCTCCCTCAAGAGTCGAGTCACCATTTCAAAAGACACGTCCAAGAACAAGTTCTCCTTGAAGCTGACCTCTCTGACCGCCGCGGACACGGCCGTGTATTTCTGTGCTAGAGGGTGGACTCTGGGGGACATCTGGATCGATGTCTGGGGCCCGGGAGTCCTGGTCACCGTCTCCTCA…	ATCCTTTTTCTAGTAGCAACTGCAACCGGTGTACATTCTTCCTATGAGCTGACTCAGCCACCCTCGGTGTCAGCGGCCTCAGGACAGACGGCCAGGATCACCTGTGGGGGAGACAACATTGGAAGTAAAAATGTACACTGGTACCGGCAGAAACCAGCGCAGGCCCCTGTGCTGGTCATCTATACTGATAGCAAACGGCCCTCAGGGATCCCTGAGCGATTCTCTGGCTCCAACTCAGGGAACACCGCCACCCTGACCATCAGCAGGGTCGAGGCCGGGGATGAGGCTGACTATTACTGTCAGGTGTGGGACAGTAGTAGTAATCTGTTATTCGGAGGAGGGACCCGGCTGACCGTCCTAGGTCAGCCCAAGGCTGCCCCCTCGGTCACTCTGTTCCCG…	Y	3	45.67	88.29	22.66	5000	ND
M4-C6-Mem-a	4	C	Mem	6	a	Y	Y	3	ATCCTTTTTCTAGTAGCAACTGCAACCGGTGTACATTCTGAGGTGCAGCTGGTGGAGTCTGGGGGAGGCCTGGTCCAGCCTGGCGGGTCCCTGAGACTCTCCTGTGCAGCCTCTGGATTCACCTTCAGTAGTTCTGATATGCACTGGGTCCGACAGGCTTCTGGGAAAGGGCTGGAGTGGGTTGGACGTATTAGAAGCAAATCTAACAGTTACGAGACACAATACGCTGCGTCGGTGAAAGGGAGGTTCACCATCTCCAGAGATGATTCAAAGAACACGGCGTATCTGCAAATGAACAGCCTGAAAACCGAGGACACGGCCGTCTTTTACTGTACCACAGTTTGGCAGCTCCATTACAACTGGTTCGATGTCTGGGGCCCGGGAGTCCTGGTCACCGTC…	ATCCTTTTTCTAGTAGCAACTGCAACCGGTGTACATTCTTCCTATGAGCTGACCCAGCCTCCCTCGGTGTCAGTGTCCCCAGGACAGACGGCCAGGATCACCTGTGGGGGAGACAACATTGGAAGTAAATATGTGCACTGGTACCAGCAGAAGCCACCGCAGGCCCCTGTATTTTTCATGTCTTTTGAGACCGAACGGCCCTCAGGGACCCCTAAGCGATTCTCTGGCTCCAAATCAGGGAACACCGCCACCCTGACCATCAGCGGGGTCGAGGCCGGGGATGAGGCTGACTATTACTGTCAGGTGTGGGACAGTAGTAGTGATCATTACATCTTCGGTGCTGGGACCCGGCTCACCGTCCTAGGTCAGCCCAAGGCTGCCCCCTCGGTCACTCTGTTC…	Y	4	18.08	618.7	109.6	133.4	1	8785	10000	10000	10000
M4-C6-Mem-b	4	C	Mem	6	b	Y	Y	3	ATCCTTTTTCTAGTAGCAACTGCAACCGGTGTACATTCTGAGGTGCAGCTGGTGGAGTCTGGGGGAGGCCTGGTCCAGCCTGGCGGGTCCCTGAGACTCTCCTGTGTAGCCTCTGGATTCACCTTCAGTAGTTCTGCTATGCACTGGGTCCGCCAGGCTTCTGGGAAAGGACTGGAGTGGGTTGGACGTATTAGAACTAATTCTGACAATTACGAGACAGCATACGCTGCGTCGGTGAAAGGCAGGTTCACCGTCTCCAGAGATGATTCGAAGAACACGGCGTATCTGCAAATGAACAGCCTGAAAACCGAGGACACGGCCGTGTATTACTGTACCGCAGTTTGGCAGCTCCATTACAACTGGTTCGATGTCTGGGGCCCGGGAGTCCTGGTCACCGTC…	ATCCTTTTTCTAGTAGCAACTGCAACCGGTGTACATTCTTCCTATGAGCTGACTCAGCCACCCTCGGTGTCAGTGTCCCCAGGACAGACGGCCAGGATCACCTGTGGGGGAGACAACTTTGGAAGTAAATTTGTGCACTGGTACCATCAGAAGCCACCGCAGGCCCCTGTCCTGGTCAACTATTATGAAAGCGAACGGCCCTCAGGGACCCCTGAGCGATTCTCTGCCTCCAAATCAGGGAACACCGCCACCCTGACCATCAGCGGGGTCGAGGCCGGGGATGAGGCTGACTATTACTGTCAGGTGTGGGACAGTATTAGTGATCATTACATCTTCGGTGCTGGGACCCGGCTCACCGTCCTAGGTCAGCCCAAGGCTGCCCCCTCGGTCACTCTGTTC…	Y	4	6.391	357.3	122.1	38.75	ND
M4-C7-Mem-a	4	C	Mem	7	a	Y	Y	3	ATCCTTTTTCTAGTAGCAACTGCAACCGGTGTACATTCTCAGGTCCAGCTGGTGCAGTCCGGGGCTGAGGTGAAGAAGCCTGGGGCCTCAGTGAAGGTTTCCTGCAAGGTTTCTGGATTCACCTTCGGCAACTATGCTGTCAGCTGGGTGCGACAGGCCCCTGGACAAGGGCTTGAGTGGATGGGAGTGATCATCCCTCTTGTTGGTATAACACACTATGCAGAGAACTTCCAGGGCAGAGTCACGATTACCGCGGACACGTCCACAAGCACAGCCTACATGGAGCTGAGCAGCCTGAGATCTGAGGACACGGCCGTTTATTACTGTGCGGCACGAATTACAATTATTGGAGTGGTTATCACGGGTGGTTTGGATTCCTGGGGCCAAGGGGTCGTCGTC…	ATCCTTTTTCTAGTAGCAACTGCAACCGGTGTACATTCTCAAGTTATATTGACTCAGTCTCCAGCCACCCTGTCTTTGTCTCCAGGGGAAAGAGCCACCCTCTCCTGCAGGGCCAGTCAGAGTGTTGGCAGCAGCTTAGCCTGGTACCAGCAGAAACCTGGGCAGGCCCCCAGGCTCCTCATCTATGGTGCATCCAGCAGGGCAAATGGCATCCCAGACAGGTTCAGTGGCAGTGGGTCTGGGACAGAATTCACTCTCACCATCAGCAGCCTGGAACCTGAAGATTTTGCAGTATATTACTGTCAGAAGTATAGTAGTTCCCCTCCATTCACTTTCGGCCCCGGGACCAAACTGGATATCAAACGTACGGTGGCTGCACCATCTGTCTTCATC	Y	3	4.621	3679	739.1	5000	1	9587	10000	10000	10000
M4-C7-Mem-b	4	C	Mem	7	b	Y	Y	3	ATCCTTTTTCTAGTAGCAACTGCAACCGGTGTACATTCTCAGGTCCAGCTGGTGCAGTCCGGGGCTGAGGTGAAGAAGCCTGGGTCCTCAGTGAAGGTTTCCTGCAAGGCTTCTGGATTCACCTTCGGCAACTATGCTGTCAGCTGGGTGCGACAGGCCCCTGGACAAGGGCTTGAGTGGATGGGAGTGATCATCCCTCTTGTTGGTATAACACACTATGCAGAGAAGTTCCAGGGCAGAGTCACGATTACCGCGGACACGTCCACAAGCACAGCCTACATGGAGCTGAGCAGCCTGAGATCTGAGGACACGGCCGTTTATTACTGTGCGGCACGAATTACAATTATTGGAGTGGTTATCACGGGTGGTTTGGATTCCTGGGGCCAAGGGGTCGTCGTC…	ATCCTTTTTCTAGTAGCAACTGCAACCGGTGTACATTCTCAAGTTATATTGACTCAGTCTCCAGCCACCCTGTCTTTGTCTCCAGGGGAAAGAGCCACCCTCTCCTGCAGGGCCAGTCAGAGTGTTGGCAGCAGCATAGCCTGGTACCAGCAGAGACCTGGGCAGGCCCCCAGGCTCCTCATCTATGGTGCATCCAGCAGGGCAAATGGCATCCCAGACAGGTTCAGTGCCAGTGGGTCTGGGACAGAATTCACTCTCAGCATCAGCAGCCTGGAACCTGAAGATTTTGCAGTATATTACTGTCAGAAGTATAGTGTTTCCCCTCCATTCACTTTCGGCCCCGGGACCAAACTGGATATCAAACGTACGGTGGCTGCACCATCTGTCTTCATC	Y	3	9.106	4152	329.2	5000	0	10000	10000	10000	10000
M4-C8-Mem-a	4	C	Mem	8	a	N	Y	3	ATCCTTTTTCTAGTAGCAACTGCAACCGGTGTACATTCTGAGGTGCAGCTGGTGGAGTCTGGGGGCGGCTTGGCAAAGCCTGGGGGGTCCCTGAGACTCTCCTGCGCAGCCTCCGGCTTCACCTTCAGTGACTACTACATGGACTGGGTCCGCCAGCCTCCAGGGAAGGGGCTGGAGTGGGTCTCACGTATTAGTCATAGTGGTCGTAGCACATGGTACGCAGACTCCGTGAAGGGCAGATTCACCATCTCCAGAGAGAACGCCAAGAACACACTGTATCTTCAAATGAACAGCCTGAGAGCTGAGGACACGGCTGTCTATTACTGTGCGAAAGACACTATTACAATCTTTGGAGTGGTAAATGACGGGGGCTTGGATTCCTGGGGCCAAGGGGTCGTC…	ATCCTTTTTCTAGTAGCAACTGCAACCGGTGTACATTCTCAGTCTGTGCTGACTCAGCCTCCCTCAGCGTCTGAGGCCGCCAGGAAGAGTGTCACCATCTCCTGTTCTGGAAGCAGCTCCAACATCGGAGGTAATAGTGTATCCTGGTACCAGCAGCTCCCAGAAACGGCTCCCAAACTCCTCATTTATGATAATGATCGGCGAGCCTCAGGTGTGTCTGCCCGATTCTCTGGCTCCAAGTCTGGCACGTCAGCCTCCCTGGCCATCAGTGGGCTCCAGACCGAGGATGAGGCTGTTTATTTCTGCGCAGCATGGGAGGATAGTCTGAGCGGTTACATCTTCGGTACTGGGACCCGGCTCACCGTCCTAGGTCAGCCCAAGGCTGCCCCCTCGGTCACT…	Y	3	1.935	7.583	9.389	5000	ND
M4-C8-Mem-b	4	C	Mem	8	b	N	Y	3	ATCCTTTTTCTAGTAGCAACTGCAACCGGTGTACATTCTGAGGTGCAGCTGGTGGAGTCTGGGGGCGGCTTGGCAAAGCCTGGGGGGTCCCTGAGACTCTCCTGCGCAGCCTCCGGCTTCACCTTCAGTGACTACTACATGGACTGGGTCCGCCAGCCTCCAGGGAAGGGGCTGGAGTGGGTCTCACGTATTAGTCATAGTGGTCGTAGCACATGGTACGCAGACTCCGTGACGGGCAGATTCACCATCTCCAGAGAGAACGCCAAGAACACACTATATCTTCAAATGAACAGCCTGAGAGCTGAGGACACGGCTGTCTATTACTGTGCGAAAGACAGTGTTACAATTTTTGGAGTGGTAAATGACGGGGGTTTGGATTCCTGGGGCCAAGGGGTCGTC…	ATCCTTTTTCTAGTAGCAACTGCAACCGGTGTACATTCTCAGTCTGTGCTGACTCAGCCTCCCTCAGCGTCTGAGGCCGCCAGGAAGAGTGTCACCATCTCCTGTTCTGGAAGCAGCTCCAACATCGGAGGTAATGGTGTATCCTGGTACCAGCAGCTCCCAGAAACGGCTCCCAAACTCCTCATTTATGATAATGATCGGCGAGCCTCAGGTGTGTCTGACCGATTCTCTGGCTCCAAGTCTGGCACGTCAGCCTCCCTGGCCATCAGTGGGCTCCAGACCGAGGATGAGGCTGATTATTTCTGCGCAGCATGGGAGGATAGTCTGAGCGGTTACATCTTCGGTACTGGGACCCGGCTCACCGTCCTAGGTCAGCCCAAGGCTGCCCCCTCGGTCACT…	Y	3	4.049	24.49	24.05	5000	ND
M4-C9-Mem-a	4	C	Mem	9	a	Y	Y	3	ATCCTTTTTCTAGTAGCAACTGCAACCGGTGTACATTCTGAGGTCCAGCTGGTGCAGTCTGGGGCTGAGGTGAAGAAGCCTGGGGCCTCCGTGAAAATCTCCTGCAAGGCTTCTGGATACACCTTCACCGACTCCTACCTACACTGGGTGCGCCAGACTCCTGGAAGAGGGCTTGAGTGGGTGGGACGTGTTGATCCTGAAGATGGTGAAACAATACACGCACAGAAGTTCCAGGACAGGGTCACCATCACTGCGGACACGTCTACAGACACAGCCTATATGGAGTTGAGCAGCCTGAGATCTGAGGACACGGCCGTGTATTACTGTGCAACGCTCCAAGTAAATACCTTTCGGCCCGGTCCAATGGGGATTGACTACTGGGGCCAGGGAGTCCTGGTC…	ATCCTTTTTCTAGTAGCAACTGCAACCGGTGTACATTCTCAGCCTGTGCTGACTCAGCCATCTTCCCATTCCGCATCTCCTGGAGCGCCAGCCAGACTCACCTGCACGCTGAGCAGTGGCTTCAGTGTTGGTGACTTCTGGATACGGTGGTACCAACAAAAGCCAGGGAGCCCTCCCCGGTATCTCCTGTACTACCACTCAGACTCAGATAACCACCAAGGCTCTGGAGTTCCCAGCCGCTTCTCTGGATCCAATGATGCATCTGCCAATGCAGGGATTCTGTATATCTCTGGGCTCCAGCCTGAGGATGAGGCTGACTATTACTGTTGCACATGGCATGACAACTCTAAGACTGTGTTATTCGGAGGAGGGACCCGGCTGACCGTCCTAGGTCAGCCC…	Y	3	8.479	1470	173.5	5000	4	7670	4617	3621	1251
M4-C9-Mem-b	4	C	Mem	9	b	Y	Y	3	ATCCTTTTTCTAGTAGCAACTGCAACCGGTGTACATTCTGAGGTCCAGCTGGTGCAGTCTGGGGCTGAGGTGAAGAAGCCTGGGGCCTCCGTGAAAATCTCCTGCAAGGCTTCTGGATACACCTTCACCGACTCCTACCTGCACTGGGTGCGCCAGGCTCCTGGAAGAGGGCTTGAGTGGGTGGGACGTGTTGATCCTGAAGATGGTGATGCAATATACGCACAGAAGTTCCAGGGCAGGGTCACCATCACCGCGGACACGTCTACAGACACAGCCTACATGGAGCTGAACAGCCTGAGATCTGGGGACACGGCCTTTTATTACTGTGCAAAGCTCCAAGTTACTACTTTTCGGCCCGGTCCAATGGGGATTGACTACTGGGGCCAGGGAGTCCTGGTC…	ATCCTTTTTCTAGTAGCAACTGCAACCGGTGTACATTCTCAGCCTGTGCTGACTCAGCCATCTTCCCATTCCGCATCTCCTGGAGCGCCAGCCAGACTCACCTGTACGCTGAGCAGTGGCTTCAGTGTTGGTGACTTCTGGATTCGGTGGTACCAACAAAAGCCAGGGAGCCCTCCCCGGTATCTCCTCTACTACCACTCAGACTCAGATAACCACCAAGGCTCCGGAGTTCCCAGCCGCTTCTCTGGATCCAATGATGCATCAGCCAATGCAGGGATTCTGCATATCTCTGGGCTCCAGCCTGAGGATGAGGCTGACTATTACTGTTGTACATGGCATGGCAACTCTAAGACTGTGTTATTCGGAGGAGGGACCCGGCTGACCGTCCTAGGTCAGCCC…	Y	3	6.313	245.5	62.21	5000	ND
M4-C10-Mem-a	4	C	Mem	10	a	N	Y	2	ATCCTTTTTCTAGTAGCAACTGCAACCGGTGTACATTCTCAGGTGCAGCTGCAGGAGTCGGGCCCAGGAGTGGTGAAGCCTTCAGAGACCCTGTCCCTCACCTGCGCTGTCTCTGGTGGCTCCATCAGCGATAGTTACTACTGGACCTGGATCCGCCAGCCCCCAGGGAAGGGACTGGAGTGGATTGGGTACATCTATGGAACTGGTACGACCACCAATTACAATCCCTCCCTCAAGAGTCGAGTCACCATTTCAAAAGACACGTCCAAGAACCAGTTCTCCTTGAACTTGAGCTCTGTGACCGCCGCGGACACGGCCGTGTATTTCTGTGCGAGAGATTTCCGTATAGGAACTGTCACCTACTTTGACTACTGGGGCCAGGGAGTCCTGGTCACCGTC…	ATCCTTTTTCTAGTAGCAACTGCAACCGGTGTACATTCTGAGGTTGTGTTCACTCAGCCCCATTCTGTGTCGGGGTCTCCGGGGCAGACGGTCACCATCTCCTGCACCCGCAGCAGTGGCAGCATTGACAGTGAATATGTGCAGTGGTGCCAGCAGCGCCCGGGCAGTGCCCCCACCACAGTGATTTACAAAGATAACCAAAGACCCTCTGGGGTCCCTGATCGGTTCTCTGGCTCCATTGACAGCTCCTCCAACTCTGCCTCCCTCGTCATCTCTGGGCTAAAGTCTGAGGACGAGGCTGACTACTACTGTCAGTCTGCTGATGACAGTAACAATCCGGTATTCGGAAGAGGGACCCGGCTGACCGTCCTAGGTCAGCCCAAGGCTGCCCCCTCGGTC…	Y	3	284.4	221	99	5000	ND
M4-C10-Mem-b	4	C	Mem	10	b	N	Y	2	ATCCTTTTTCTAGTAGCAACTGCAACCGGTGTACATTCTCAGGTGCAGCTGCAGGAGTCGGGCCCAGGAATGGTGAAGCCTTCAGAGACCCTGTCCCTCACCTGCGCTGTCTCTGGTGGCTCCATCAGCGATAGTTACTACTGGACCTGGATCCGCCAGCCCCCAGGGAAGGGACTGGAGTGGATTGGGCACATCTATGGAAGTGGTACGACCACCAATTACAACCCCTCCCTCAAGAGTCGAGTCACCATTTCAAAAGACACGTCCAAGAACCAGTTCTCCTTGAAGCTGAGTTCTGTGACCGCCGCGGACACGGCCGTGTATTTCTGTGCGAGAGATTTCCGTATAGGAACTGTCACCTACTTTGACTACTGGGGCCAGGGAGTCCTGGTCACCGTC…	ATCCTTTTTCTAGTAGCAACTGCAACCGGTGTACATTCTGAGGTTGTGTTCACTCAACCCCATTCTGTGTCGGGGTCTCCGGGGCAGACGGTCACCATCTCCTGCACCCGCAGCAGTGGCAGCATTGACAGTGAATATGTGCAGTGGTGCCAACAGCGCCCGGGCAGTGCCCCCACCACAGTGATTTACAAAGATAACCAAAGACCCTCTGGGGTCCCTGATCGGTTCTCTGGCTCCATTGACAGCTCCTCCAACTCTGCCTCCCTCGCCATCTCTGGGCTAAAGTCTGAGGACGAGGCTGACTACTACTGTCAGTCTGCTGATGACAGTCACAATCCGGTATTCGGAGGAGGGACCCGGCTGACCGTCCTAGGTCAGCCCAAGGCTGCCCCCTCGGTC…	Y	3	320.4	306.7	117.1	5000	ND
M4-C9-RHS-a	4	C	RHS	9	a	Y	Y	3	ATCCTTTTTCTAGTAGCAACTGCAACCGGTGTACATTCTGAGGTCCAGCTGGTGCAGTCTGGGGCTGAGGTGAAGAAGCCTGGGGCCTCCGTGAAAATCTCCTGCAAGGCTTCTGGATACACCTTCACCGACTCCTACCTGCACTGGGTGCGCCAGGCTCCTGGAAGAGGGCTTGAGTGGGTGGGTCGTGTTGATCCTGAAGATGGTGAAGTAATATTCGCACAGAACTTCCAGGGCAGGGTCACCATCACCGCGGACACGTCTACAGACACAGCCTTCATGGAGCTGCGCAGCCTGAGATCTGAGGACACGGCCTTTTATTACTGTGCAAAGCTCCAAGTAACTACTTTTCGGCCCGGTCCAATGGGGATTGACTACTGGGGCCAGGGAGTCCTGGTC…	ATCCTTTTTCTAGTAGCAACTGCAACCGGTGTACATTCTCAGCCTGTGCTGACTCAGCCATCTTCCCATTCCGCATCTCCTGGAGCGCCAGCCAGACTCACCTGTACGCTGAGCAGTGGCTTCAGTGTTGGTGACTTCTGGATTCGGTGGTACCAACAAAAGCCAGGGAGGCCTCCCCGGTATCTCCTGTACTACCACTCAGACTCAGATAACCACCAAGCCTCAGGAGTTCCCAGCCGCTTCTCTGGATCCAATGATGCATCAGCCAATGCAGGGATTCTGCATATCTCTGGGCTCCAGCCTGAGGATGAGGCTGACTATTACTGTTGTACATGGCATGGCAACTCTAAGACTGTGTTATTCGGAGGAGGGACCCGGCTGACCGTCCTAGGTCAGCCC…	Y	3	6.795	2990	213.5	5000	4	2394	3594	3375	1897
M4-C14-RHS-a	4	C	RHS	14	a	N	Y	2	ATCCTTTTTCTAGTAGCAACTGCAACCGGTGTACATTCTGAAGTGCAGCTGGTGGAGTCTGGGGGAGGCGTGGTACAGCCTGGGGGATCCCTGAGACTCTCGTGTGCAGCCTCTGGATTCACCTTTGATGATCATGCCATGCACTGGGTCCGCCAACCTCCAGGGAAGGGTCTGGAGTGGGTTTCTGGTATTAGATGGAGTGGTGATGACCCAGGCTATGCAGACTCCGTCAAGGGCCGATTCACCACCTCCAGAGACAACGCCAAGAACTCCCTGTATCTGCAAATGAACAGGCTGAGACCTGAGGACACAGCCTTCTATTACTGTGCGAGAGGCTTGATCGCAGAAATAATCGCAGCCCCGTTTGACTGCTGGGGCCAAGGAGTCCTGGTCACCGTC…	ATCCTTTTTCTAGTAGCAACTGCAACCGGTGTACATTCTCAGCCTGTGCTGACCCAGCCAACCTCCCTCTCAGCATCTCCGGGAGCATCAGCCAGACTCAGCTGCACCTTGAGCAGTGGCATCAATGTTGGTCCTTACAGCATTTTCTGGTACCAGCAGAAGCCAGGGAGTCCTCCCCGGTACCTTCTGTACTACTACTCAGACTCAAATAACCACCAGGGCTCTGGAGTCCCCAGCCGCTTCTCTGGATCCAAAGATGCTTCAGCCAATGCAGGGCTTTTACTGATCTCTGGCCTCCAGTCTGAAGATGAGGCTGACTATTACTGTGCCATATGGCACAGCAGCTCTTATGTGTTATTCGGGGGAGGGACCCGACTGACCGTCCTAGGTCAGCCCAAG…	Y	3	3.213	664.1	102.4	5000	4	176.6	353.6	675.3	262.4
M4-C14-RHS-b	4	C	RHS	14	b	N	Y	2	ATCCTTTTTCTAGTAGCAACTGCAACCGGTGTACATTCTGAAGTGCAGCTGGTGGAGTCTGGGGGAGGCGTGGTACAGCCTGGGGGATCCCTGAGACTCTCGTGTGCAGCCTCTGGATTCACCTTTGATGATCATGCCATGCACTGGGTCCGCCAAGCTCCAGGGAAGGGTCTGGAGTGGGTCTCTGGTATTAGATGGAGTGGTGATGACCCAGGCTATGCAGACTCCGTCAAGGGCCGATTCACCATCTCCAGAGACAACGCCAAGAACTCCCTGTATCTGCAAATGAACAGGCTGAGAGCTGAGGACACAGCCTTATATTACTGTGCGAGAGGCTTGATAGCAGAAATAATCGCAGCCCCGTTTGACTGCTGGGGCCAAGGAGTCCTGGTCACCGTC…	ATCCTTTTTCTAGTAGCAACTGCAACCGGTGTACATTCTCAGCCTGTGCTGACCCAGCCAACCTCCCTCTCAGCATCTCCGGGAGCATCAGCCAGACTCAGCTGCACCTTGAGCAGTGGCATCAATGTTGGTCCTTACAGCATATTCTGGTACCAGCAGAAGCCAGGGAGTCCTCCCCGGTACCTTCTGTACTACTACTCAGACTCAAATAACCACCAGGGCTCTGGAGTCCCCAGCCGCTTCTCTGGATCCAAAGATGCTTCAGCCAATGCAGGGCTTTTACTGATCTCTGGCCTCCAGTCTGAAGATGAGGCTGACTATTACTGTGCCATATGGCACAGCAGCTCTTATGTGTTATTCGGGGGAGGGACCCGACTGACCGTCCTAGGTCAGCCCAAG…	Y	3	2.832	554.1	110.4	5000	4	186.6	371.9	687	283
M4-C16-RHS-a	4	C	RHS	16	a	N	Y	2	ATCCTTTTTCTAGTAGCAACTGCAACCGGTGTACATTCTCAGGTGCAGCTGCAGGAGTCGGGCCCAGGACTGGTGAAGCCTTCGGAGACCCTGCCCCTCACCTGCTCTGTGTCTGGTGCCTCCATCACCAGGGACTACTGGACCTGGATCCGCCAGGCCCCAGGGAAGGGACTGGAGTGGATTGGACGAATCTATGGTAGTGGTGGGAGCACCGACTACAACCCCTCCCTCAAGAGTCGAGTCACCATTTCAATGGACACGTCCAAGAACCAGTTCTCCCTGAAACTGAACTCTGTGACCGCCGCGGACACGGCCGTGTATTACTGTGCGAGAAACAGTTTCTTGGATGCTTTTGATTTCTGGGGCCAAGGGCTCAGGGTCACCGTCTCTTCAGCGTCG…	ATCCTTTTTCTAGTAGCAACTGCAACCGGTGTACATTCTCAGTCTGTGCTGACTCAGCCTCCCTCAGCGTCTGAGGCCGCCAGGAAGAGTGTCACCATCTCCTGTTCTGGAAGCAGCTCCAACATCGGAAGTAATGGTGTGTCCTGGTACCAACACCTCCCAGGAACACCTCCCAAACTCCTCATCTTTTATAATGATCAACGAGCCTCAGGTGTCTCTGACCGATTCTCTGGCTCCAAGTCTGGCACGTCAGCCTCCCTGGCCATCAGTGGACTCCAGACCGAGGATGAGGCTAATTATTACTGCGCAGCATGGGATTATAGCCTGAGCGGTCCGGTATTCGGCGGAGGGACCCGGCTGACCGTCCTAGGTCAGCCCAAGGCTGCCCCCTCGGTCACT…	Y	3	2.548	30.6	8.403	5000	ND
M4-C16-RHS-b	4	C	RHS	16	b	N	Y	2	ATCCTTTTTCTAGTAGCAACTGCAACCGGTGTACATTCTCAGCTGCAGCTGCAGGAGTCGGGCCCAGGACTGGTGAAGCCTTCGGAGACCCTGCCCCTCACCTGCGCTGTCTCTGGTGCCTCCATCAGCAGTAACTACTGGAGCTGGATCCGCCAGGCCCCAGGGAAGGGACTGGAGTGGATTGGACGTATCTATGGTAGTGGTGGGAACACCGACTACAACCCCTCCCTCAAGAGTCGAGTCACCATTTCAATGGACACGTCCAAGAACCAGTTCTCCCTGAAAGTGAGCTCTGTGACCGCCGCGGACACGGCCGTGTATTACTGTGCGAGAAACAGTTTCTTCGATGCTTTTGATTTCTGGGGCCAAGGGCTCAGGGTCACCGTCTCTTCAGCGTCG…	ATCCTTTTTCTAGTAGCAACTGCAACCGGTGTACATTCTCAGTCTGTGCTGACTCAGCCTCCCTCAGCGTCTGAGGCCGCCAGGAAGAGTGTCACCATCTCCTGTTCTGGAAGCAGCTCCAACATCGGAAGTAATGGTGTGTCCTGGTACCAACACCTCCCAGGAACAGCTCCCAAACTCCTCATCTATTATAATGATCAACGAGCCTCAGGTGTCTCTGACCGATTCTCTGGCTCCAAGTCTGGCACGTCAGCCTCCCTGGCCATCAGTGGGCTCCAGACCGAGGATGAGGCTAATTATTACTGCGCAGCATGGGATTATAGCCTGAGCGGTCCGGTATTCGGCGGAGGGACCCGGCTGACCGTCCTAGGTCAGCCCAAGGCTGCCCCCTCGGTCACT…	Y	2	1.598	5000	2.462	5000	3	1474	5604	5229	10000
M4-C17-RHS-a	4	C	RHS	17	a	N	Y	2	ATCCTTTTTCTAGTAGCAACTGCAACCGGTGTACATTCTCAGGTGCAGCTGCAGGAGTCGGGCCCAGGACTGGTGAAGCCTTTCGAGACCCTGTCCCTCACCTGCACTGTCTCTGGTGGCTCTATCAGCAGTAACTACTGGACCTGGATCCGCCAGACCCCAGGGAAGGGACTGGAGTGGATTGGGTATATCTATGGTAGTGGTAGTAGCACCAACTACAACCCCTCCCTCAAGAGTCGAGTCACCCTGTCAGTAGACACGTCCAAGAACCAGTTCTCCCTGAAGCTGCACTCTGTGACCGCCGCGGACACGGCCGTATATTATTGTGCGAGAGTAGTTTACGAGGATGATTATGGTGACTATTTCCAGTACTTCTTTGACTACTGGGGCCAGGGAGTC…	ATCCTTTTTCTAGTAGCAACTGCAACCGGTGTACATTCTGACATCCAGATGACCCAGTCTCCATCCTCCCTGTCTGCATCTGTAGGAGACAGAGTCACCATCACTTGTCGGGCGAGTCAGGGCATTAGCAATTATTTAGCGTGGTATCAGCAGAAACCAGGGAAAGCCCCGAAGCCCTTGATCTATTACACATCCAATTTGGAAACTGGGGTCCCATCAAGGTTCAGCGGCAGTGGCTCTGGGACAGAATTCACTCTCACCATCAGCAGCCTGCAGCCTGAGGATTTTGCAACTTATTACTGTCAACAGTATGGCGGTGACCCTCTCACTTTCGGCCCCGGGACCAAACTGGATATCAAACGTACGGTGGCTGCACCATCTGTCTTCATC	Y	2	1.171	5000	1.864	5000	3	261.1	1599	674.7	10000
M4-C17-RHS-b	4	C	RHS	17	b	N	Y	2	ATCCTTTTTCTAGTAGCAACTGCAACCGGTGTACATTCTCAGGTGCAGCTGCAGGAGTCGGGCCCAGGACTGGTGAAGCCTTTCGAGACCCTGTCCCTCACCTGCACTGTCTCTGGTGGCTCTATCAGCAGTAACTACTGGACCTGGATCCGCCAGACCCCAGGGAAGGGACTGGAGTGGATTGGGTATATCTATGGTAGTGGTAGTAGCACCAACTACAACCCCTCCCTCAAGAGTCGAGTCACCCTGTCAGTAGACACGTCCAAGAACCAGTTCTCCCTGAAGCTGCACTCTGTGACCGCCGCGGACACGGCCGTATATTATTGTGCGAGAGTAGTTTACGAGGATGATTATGGTGACTATTTCCAGTACTTCTTTGACTACTGGGGCCAGGGAGTC…	ATCCTTTTTCTAGTAGCAACTGCAACCGGTGTACATTCTGACATCCAGATGACCCAGTCTCCATCTTCCCTGTCTGCATCTGTAGGAGACAGAGTCACCATCACTTGTAGGGCGAGTCAGGGCATTAGCAATTATTTAGCGTGGTATCAGCAGAAACCAGGGAAAGCCCCGAAGCCCTTGATCTATTACACATCCAATTTGGAAAGTGGGGTCCCATCAAGGTTCAGCGGCAGTGGCTCTGGGACAGAATTCACTCTCACCATCAGCAGCCTGCAGCCTGAGGATTTTGCAACTTATTACTGTCAACAGTATGGCGGTGACCCTTTCACTTTCGGCCCCGGGACCAAAGTGGATATCAAACGTACGGTGGCTGCACCATCTGTCTTCATC	Y	2	5000	871.8	1677	5000	ND
M4-C21-RHS-a	4	C	RHS	21	a	N	N	1	ATCCTTTTTCTAGTAGCAACTGCAACCGGTGTACATTCTGAGGTGCAGCTGGTGCAGTCTGGAGCAGAGGTGAAAAGGCCCGGGGAGTCTCTGAAGATCTCCTGTAAGACTTCTGGATACAGTTTTACCAGCTGCTGGGTCAGCTGGGTGCGCCAGCTGCCCGTGAAAGGCGTGGAGCAGATGGGGAACATCTATCCAGGTGATTCAGATCCCAAATACAACCCGTCGTTCCAAGGCCACGTCACTATCTCAGCCGACAAGTCCACCAGCACCACCTACCTACAGTGGAGCAGCCTGAAGGCCTCGGACACCGCCACGTATTACTGTTCGAAAACATATTATAGAGATGGTGTGTGCCACGCCGGGGGGGGCTTTGACTACTGGGGCCAGGGAGTCCTG…	ATCCTTTTTCTAGTAGCAACTGCAACCGGTGTACATTCTTCCTATGATCTGACTCAGCCACCCTCGGTGTCAGTGTCCCCAGGACAGACGGCCAGGATCACCTGTGGGGGAGACAACCTTGGAAGTAAATATGTGCACTGGTACCACCAGAAGCCAGCGCAGGCCCCTGTGCTGGTCATCTATTATGATAGTGACCGGCCCTCAGGGATCCCTGAGCGATTCTCTGGCTCCAAATCAGGGAACACGGCCACCCTGACCATCAGCGGGGTCGAGGCCGGGGATGAGGCTGACTATCACTGTCAGGTGTGGGACAGTAATAGTGAGCATTACTTCTTCGGTGTTGGGACCCGGCTCACCGTCCTAGGTCAGCCCAAGGCTGCCCCCTCGGTCACTCTGTTC…	Y	3	36.22	565.8	280.9	5000	ND
M4-C23-RHS-a	4	C	RHS	23	a	N	N	1	ATCCTTTTTCTAGTAGCAACTGCAACCGGTGTACATTCTGAGGTGCAGCTGGTGCAGTCTGGAGCAGAGGTGAAAAGGCCTGGGGAATCTCTGAGGATCTCCTGTAAGACTTCTGGATACACCTTTACCGACAGCTGGATCGGCTGGGTGCGCCAGATGCCCGGGAAAGGCCTGGAGTGGATGGGGAACATCTATCCTGGTGATTCTGATACCAGATACAACCCGTCCTTCCGAGGCCACGTAACGATCTCAGCCGACAAGTCCATCAGCACCACCTACCTGCAGTGGAGCAGCCTGAAGGCCTCGGACACCGCCACGTATTACTGTACGAAATGGGGATTAGCAGCGACTGAAGCCTTCGTTGGGTACTGGGGCCAGGGAGTCCTGGTCACCGTCTCC…	ATCCTTTTTCTAGTAGCAACTGCAACCGGTGTACATTCTTCCTATGATCTGACTCAGCCACCCTCGGTGTCAGTGTCCCCAGGACAGACGGCCAGGATCACCTGTGGGGGAGACAACCTTGGAAGTAAATATGTGCACTGGTACCAGCAGAAGCCAGCGCAGGCCCCTGTGCTGGTCATCTATTATGATAGTGACCGGCCCTCAGGGATCCCTGAGCGATTCTCTGGCTCCAAATCAGGGAACACCGCCACCCTGACCATCAGCGGGGTCGAGGCCGGGGATGAGGCTGACTATTACTGTCAGGTGTGGGACAGTACTAGTGATCATTACATCTTCGGTGCTGGGACCCGGCTCACCGTCCTAGGTCAGCCCAAGGCTGCCCCCTCGGTCACTCTGTTC…	Y	3	1237	1350	1207	5000	ND
M4-C40-RHS-a	4	C	RHS	40	a	N	N	1	ATCCTTTTTCTAGTAGCAACTGCAACCGGTGTACATTCTGAAGTGCAGTTGGTGGAGTCTGGGGGAGGCTTGGTACAGCCTGGGGGGTCCCTGAGACTCTCCTGTGCAGCCTCTGGATTCACCTTCAGTGACCACTACATGGACTGGGTCCGCCAGGCTCCAGGGAAGGGGCTGGAGTGGGTCTCAGGTATTACCAGTGGTAGTGGTAGTCCCACATTGTACCCAGACTCTGTCAAGGGCCGATTCACCATCTCCAGAGACAATGCCAAGAACACAGTGTATCTGCAGATGAACAGCCTGAGAGCCGAGGACACGGCTGTCTATTACTGTGCGAGGGCAGGTATTACTGTTTTTGGAGCGACGAACAACTGGTTCGATGTCTGGGGCCCGGGAGTCCTG…	ATCCTTTTTCTAGTAGCAACTGCAACCGGTGTACATTCTTCCTATGAGCTGACTCAGCCACGCTCAGTGTCCGTGTCCCCAGGACAGACGGCCAGGATCACCTGTGGGGAAGACAACATTGGAAGTAAAAATGTCCAGTGGTACCAGCAGAAGCCACCGCAGGCCCCTGTGCTGGTCATCTATGCTGATACCGAGCGGCCCTCAGGGATCCCTGAGCGATTCTCTGGCTCCAACTCAGGGAACACCGCCACCCTGACCATCCGCGGGGTCGAGGCCGGGGATGAGGCTGACTATTATTGTCAGGTGTGGGACAATACTAGTGATCATCCTGTGTTATTCGGAGGAGGGACCCGGCTGACCGTCCTAGGTCAGCCCAAGGCTGCCCCCTCGGTCACTCTG…	Y	3	2331	1166	1297	5000	3	10000	849.3	1600	597.7
M4-C41-RHS-a	4	C	RHS	41	a	N	N	1	ATCCTTTTTCTAGTAGCAACTGCAACCGGTGTACATTCTCAGGTGCAGCTGCAGGAGTCGGGCCCAGGACTGGTGAAGCCTTCGGAGACCCTGTCCCTCACCTGCGCTGTCTCTGGTGGCTCCATCAGCGGTTACTACTGGAACTGGATCCGCCAACCCCCAGGGAAGGGACTGGAGTGGATTGGGTATATCGGTGGTAGTAGTGGGAGCACCGACTACAACCCCTCCCTCAAGAGTCGAGTCACCATTTCAATGGACACGTCCAAGAACCAGTTCTCCCTGAAACTGAGCTCTGTGACCGCCGCGGACACGGCCGTGTATTACTGTGCGAGAAACAGTTTCTTGGATGCTTTTGATTTCTGGGGCCAAGGGCTCAGGGTCACCGTCTCTTCAGCGTCG…	ATCCTTTTTCTAGTAGCAACTGCAACCGGTGTACATTCTCAGTCTGTGCTGACTCAGCCTCCCTCAGCGTCTGAGGCCGCCAGGAAGAGTGTCACCATCTCCTGTTCTGGAAGCAGCTCCAACATCGGAAGTAATGGTGTGTCCTGGTACCAACACCTCCCAGGAACAGCTCCCAAACTCCTCATCTATTATAATGATCAACGAACCTCAGGTGTCTCTGACCGATTCTCTGGCTCCAAGTCTGGCACGTCAGCCTCCCTGGCCATCAGTGGGCTCCAGACCGAGGATGAGGCTAATTATTACTGCGCAGCATGGGATTATAGCCTGAGCGGTCCGGTATTCGGCGGAGGGACCCGGCTGACCGTCCTAGGTCAGCCCAAGGCTGCCCCCTCGGTCACT…	Y	1	4036	5000	5000	5000	0	10000	10000	10000	10000
M5-C1-LHS-a	5	C	LHS	1	a	Y	Y	59	CAGGTGCAGCTGCAGGAGTCGGGCCCAGGACTGGTGAAGCCTTCGGAGACCCTGTCCCTCACCTGCGCTGTCTCTGGTGGCTCCATCAGCGATGATTTCTACTGGAGCTGGATCCGTCAGCCCCCAGGGAAGGGACTGGAGTGGATTGGGTACATCTATGGTAGTGGTGGGGGCACCAACTACAACCCCTCCCTCAAGAATCGAGTCACCATTTCAATAGACACGTCCAAGAGCCAGTTCTCCCTGAGGCTGAGCTCTGTAACCGCCGCGGACACGGCCGTATATTACTGTGCGAGAGCGTGGGTACAATTTTACGGTTTGGATTCCTGGGGCCAAGGGGTCGTCGTCACCGTCTCCTCAG	GATATAGTGATGACCCAGACTCCAGTTTCCCTGCCCGTCACCCCTGGGGAGCCGGCCTCCATCTCCTGCAGGTCTAGTCAGAGCCTCCTGGATAGTTATGGATACACTCACTTGTACTGGTACCTGCAGAAGCCAGGCCAGTCTCCACAACTCCTGATCTTTTTGGGTTCCAACCGGGCCTCTGGAGTCCCAGACAGGTTCAGTGGCAGTGGGTCAGGAACTGATTTCACACTGAAAATCAGCAGTGTGGAGTCTGAGGATGTTGGGGTTTACTACTGCATGCAAACTCTACAAACTCCGTACAGTTTTGGCCAGGGGACCAAAGTGGAGATCAAAC	Y	3	310.3	3152	779.3	5000	4	128.4	54.99	41.71	101
M5-C1-LHS-b	5	C	LHS	1	b	Y	Y	59	ATCCTTTTTCTAGTAGCAACTGCAACCGGTGTACATTCTCAGGTGCAGCTGCAGGAGTCGGGCCCAGGACTGGTGAAGCCTTCGGAGACCCTGTCCCTCACCTGCGCTGTCTCTGGTGGCTCCATCAGCGATGATTTCTACTGGAGCTGGATCCGTCAGTCCCCAGGGAAGGGACTGGAGTGGATTGGGTACATCTATGGCAGTGGTGGGGGCACCAACTACAACCCCTCCCTCAAGAATCGAGTCACCATTTCAATAGACACGTCCAAGAGCCAGTTCTCCCTGAGGCTGAGCTCTGTAAGCGCCGCGGACACGGCCGTATATTACTGTGCGAGAGCGTGGGTACAATTTTACGGTTTGGATTCCTGGGGCCAAGGGGTCGTCGTCACCGTCTCCTCA…	ATCCTTTTTCTAGTAGCAACTGCAACCGGTGTACATTCTGATATAGTGATGACCCAGACTCCAGTCTCCCTGCCCGTCACCCCTGGAGAGCCGGCCTCCATCTCCTGCAGGTCTAGTCAGAGCCTCCTGGATAGTTATGGATACACTCATTTGTACTGGTACCTGCAGAAGCCAGGCCAGTCTCCACAACTCCTGATCTTTTTGGGTTCCAACCGGGCCTCTGGAGTCCCAGACAGGTTCAGTGGCAGTGGGTCAGGCACTGATTTCACACTGAAAATCAGCAGTGTGGAGTCTGAGGATGTTGGGGTTTACTACTGCATGCAAACTCTACAAACTCCGTACAGTTTTGGCCAGGGGACCAAAGTGGAGATCAAACGTACGGTGGCTGCACCATCTGTC…	Y	3	182.6	2005	63.76	5000	3	10000	334.6	41.36	230
M5-C1-LHS-c	5	C	LHS	1	c	Y	Y	59	ATCCTTTTTCTAGTAGCAACTGCAACCGGTGTACATTCTCAGGTGCAGCTGCAGGAGTCGGGCCCAGGACTGGTGAAGCCTTCGGAGACCCTGTCCCTCACCTGCGCTGTCTCTGGTGGCTCCATCAGCGATGATTTCTACTGGAGCTGGATCCGTCAGCCCCCAGGGAAGGGACTGGAGTGGATTGGGTACATCTATGGTAGTGGTGGGGGCACCAACTACAACCCCTCCCTCAAGAATCGAGTCACCATTTCAATAGACACGTCCAAGAGCCAGTTCTCCCTGAGGCTGACCTCTGTAACCGCCGCGGACACGGCCGTATATTACTGTGCGAGAGCGTGGGTACAATTTTACGGTTTGGATTCCTGGGGCCAAGGGGTCGTCGTCACCGTCTCCTCA…	ATCCTTTTTCTAGTAGCAACTGCAACCGGTGTACATTCTGATATAGTGATGACCCAGACTCCAGTCTCCCTGCCCGTCACCCCTGGAGAGCCGGCCTCCATCTCCTGCAGGTCTAGTCAGAGCCTCCTGGATAGTTATGGATACACTCATTTGTACTGGTACCTGCAGAAGCCAGGCCAGTCTCCACAACTCCTGATCTTTTTGGGTTCCAACCGGGCCTCTGGAGTCCCAGACAGGTTCAGTGGCAGTGGGTCAGGCACTGATTTCACACTGAAAATCAGCAGTGTGGAGTCTGAGGATGTTGGGGTTTACTACTGCATGCAAACTCTACAAACTCCGTACAGTTTTGGCCAGGGGACCAAAGTGGAGATCAAACGTACGGTGGCTGCACCATCTGTC…	Y	3	223.8	1706	82.93	5000	ND
M5-C2-LHS-a	5	C	LHS	2	a	Y	Y	22	GAAGTGCAGCTGGTGGAGTCTGGGGGAGGCGTGGTACAGCCTGGGGGATCCCTGAGACTCTCGTGTGCAGCCTCTGGATTCACCTTTGATGATCATGCCATACACTGGGTCCGCCAAGCTCCAGGGAAGGGTCTGGAGTGGGTCTCTGGTATTAGATGGAGTGGTGATGACCCAGGCTATGTAGACTCCGTCAAGGGCCGATTCACCATCTCCAGAGACAACGCCAAGAACTCCCTGTATCTGCAAATGAACAGGCTGAGAGCTGAGGACACAGCCTTGTATTACTGTGCGAGAGGCTTGATAGCAGAAATAATCGCAGCCCCGTTTGACTTCTGGGGCCAAGGAGTCCTGGTCACCGTCTCCACAG	CAGCCTGTGCTGACCCAGCCAACCTCCCTCTCAGCATCTCCGGGAGCATCAGCCAGACTCAGCTGCACCTTGAGCAGTGGCATCCATGTTGGTCCTTACAGCATATTCTGGTACCAGCAGAAGCCAGGGAGTCCTCCCCGGTACCTTCTGTACTACTACTCAGACTCAAATAACCACCAGGGCTCTGGAGTCCCCAGCCGCTTCTCTGGATCCAAAGATGCTTCAGCCAATGCAGGGCTTTTACTGATCTCTGGCCTCCAGTCTGAAGATGAGGCTGACTATTACTGTGCCATATGGCACAGCAGCTCTTATGTGTTATTCGGGGGAGGGACCCGACTGACCGTCCTAG	Y	3	20.99	1586	412.4	5000	4	5.835	11.07	92.06	35.76
M5-C2-LHS-b	5	C	LHS	2	b	Y	Y	22	ATCCTTTTTCTAGTAGCAACTGCAACCGGTGTACATTCTGAAGTGCAGCTGGTGGAGTCTGGGGGAGGCGTGGTACAGCCTGGGGGATCCCTGAGACTCTCGTGTGCAGCCTCTGGATTCACCTTTGATGATCATGCCATGCACTGGGTCCGCCAAGCTCCAGGGAAGGGTCTGGAGTGGGTCTCTGGTATTAGATGGAGTGGTGATGACCCAGGCTATGCAGACTCCGTCCAGGGCCGATTCACCATCTCCAGAGACAACGCCAAGAACTCCCTGTATCTGCAAATGAACAGGCTGAGAGGTGAGGACACAGCCTTGTATTACTGTGCGAGAGGCTTGATAGCAGAAATAATCGCAGCCCCGTTTGACTGCTGGGGCCAAGGAGTCCTGGTCACCGTC…	ATCCTTTTTCTAGTAGCAACTGCAACCGGTGTACATTCTCAGCCTGTGCTGACCCAGCCAACCTCCCTCTCAGCATCTCCGGGAGCATCAGCCAGACTCAGCTGCACCTTGAGCAGTGGCATCAATGTTGGTCCTTACAGCATATTCTGGTACCAGCAGAAGCCAGGGAGTCCTCCCCGGTACCTTCTGTACTACTACTCAGACTCAAATAACCACCAGGGCTCTGGAGTCCCCAGCCGCTTCTCTGGATCCAAAGATGCTTCAGCCAATGCAGGGCTTTTACTGATCTCTGGCCTCCAGTCTGAAGATGAGGCTGACTATTACTGTGCCATATGGCACAGCAGCTCTTATGTGTTATTCGGGGGAGGGACCCGACTGACCGTCCTAGGTCAGCCCAAG…	Y	4	6.527	406	27.93	1143	4	261.7	162.9	115	142.7
M5-C4-LHS-a	5	C	LHS	4	a	Y	Y	4	ATCCTTTTTCTAGTAGCAACTGCAACCGGTGTACATTCTCAGGTGCAGCTGCAGGAGTCGGGCCCAGGACTGGTGAAGCCTTCGGAGACCCTGTCCCTCACCTGCGCTGTCTCTGGTTACTCCATCAGCAGTGGTTACTACTGGGGCTGGATCCGTCAGCCCCCAGGGAAGGGACTGGAGTATATTGGGTATATCAGTGGTAGTAGTGGGAGCACCTACTACAACCCCTCCCTCAAGAGTCGAGTCACTATTTCAAAAGACACGTCCAAGAACCAGTTCTCCCTGAAACTGAGCTCTGTGACCTCCGCGGACACGGCCGTGTATTACTGTGTGAGACATAGCGGCGGCTGGAGTAATGGCGAGTACTTCGAGTTCTGGGGCCTGGGCGCCCTGGTCACC…	ATCCTTTTTCTAGTAGCAACTGCAACCGGTGTACATTCTGATATTGTGATGACTCAGACTCCACTCTCCCTGCCCGTCACCCCTGGAGAGCCGGCCTCCATCTCCTGCAGGTCTGGTCAGAGCCTCCTGCATAGTCATGGATACACCTATTTGTTTTGGTACCTGCAGAAGTCAGGCCAGTCTCCACAGCTCCTCTTCTATTTGGGTTCCAACCGGGCCTCTGGAGTCCCAGACTGGTTCAGTGGCAGTGGGTCAGGCACTTATTTCACACTGAAAATCAGCCGGGTGGAGGCTGAGGATGTTGGGATTTCTTACTGCTTGCAAGAAATACAACTTCCGCTCACTTTCGGCGGAGGGACCAAGGTGGAGATCAAACGTACGGTGGCTGCACCATCTGTC…	Y	4	4.211	38.07	8.852	1200	ND
M5-C6-LHS-a	5	C	LHS	6	a	Y	Y	4	ATCCTTTTTCTAGTAGCAACTGCAACCGGTGTACATTCTGAGGTGCAGCTGGTGCAGTCTGGAGCAGAGGTGAAAAGGCCCGGGGAGTCTCTGAAGATCTCCTGTAAGACTTCTGGATACAGCTTTACCAGCAGCTGGATCAGCTGGGTGCGCCAGATGCCCGGGAAAGGCCTGGAGTGGATGGGGAGAATCTATCCTGGTGATTCTGATACCAAGTACAGCCCGTCCTTCCAAGGCCACGTCACTATCTCAGCCGACAAGTCCATCAGCACCACCTACCTGCAGTGGAGCAGCCTGCAGGCCTCGGACACCGCCACGTATTACTGTGCGAAAGATGTTACAATTCTTGGAGTGGTTATTACGCCGGGATACTTCGACTTCTGGGGCCAGGGCGCCCTG…	ATCCTTTTTCTAGTAGCAACTGCAACCGGTGTACATTCTTCCTATGATCTGACTCAGCCACCCTCGGTGTCACTGTCCCCAGGACAGACGGCCAGGATCACCTGTGGGGGAGCCAACCTTGGAAGTAAATATGTGGACTGGTACCAGCAGAAGCCAGCGCAGGCCCCTGTGTTGGTCATGTATTATGATAGTGACCGGCCCTCAGGGATCCCTGAGCGATTCTCTGGCTCCAAATCAGGGAACACCGCCACCCTGACCATCAGCGGGGTCGAGGCCGGGGATGAGGCTGACTATTACTGTCAGGTGTGGGACAGTAATAGTGAGCTTTACATCTTCGGTGCTGGGACCCGGCTCACCGTCCTAGGTCAGCCCAAGGCTGCCCCCTCGGTCACTCTGTTC…	Y	3	8.306	38.11	8.809	5000	4	424.9	64.21	101.1	116.3
M5-C8-LHS-a	5	C	LHS	8	a	Y	Y	3	ATCCTTTTTCTAGTAGCAACTGCAACCGGTGTACATTCTCAGGTGCAGCTGCAGGAGTCGGGCCCAGGACTGGTGAAGCCTTCGGAGACCCTGTCCCTCACCTGCGCTGTCTCTGGTTCCTCCTTCAGTAGTGGTTACTACTGGGGCTGGATCCGTCAGCCCCCAGGGAAGGGACTGGAATATATTGGGTATATCAGTGGTAGTAGTGGGAGCACCTACTACAAATCCTCCCTCAAGAGTCGAGTCACCATTTCAAAAGACACGTCCAAGAACCAGTTCTCCCTGAAGTTGAGCTCTGTGACCGCCGCGGACACGGCCGTGTATTACTGTACGAGAGATCGGGGGACTGTACTGATACCGACCCGGTTCGATGTCTGGGGCCCGGGAGTCCTGGTCACC…	ATCCTTTTTCTAGTAGCAACTGCAACCGGTGTACATTCTGACATCCAGATGACCCAGTCTCCATCCTCCCTGTCTGCATCTGTAGGAGACAGAGTCACCATCACTTGTCGGGCGAGTCAGGGCATTAGCAGTTATTTAGCGTGGTATCAGCAGAAACCAGGGAAAGCCCCGAAGCCCTTGATCTATGACGCATCCAATTTGGAAAGTGGGGTCCCATCACGGTTCAGCGGCAGTGGATCTGGGACAGAATTCACTCTCACCATCAGCAGCCTGCAGCCTGAGGATTTTGCAACTTATTACTGTCAACACTATAACAGTGACCCGTACAGTTTTGGTCAGGGGACCAAAGTGGAGATCAAACGTACGGTGGCTGCACCATCTGTCTTCATC	Y	3	22	126.5	20.92	5000	0	10000	10000	10000	10000
M5-C13-LHS-a	5	C	LHS	13	a	Y	Y	2	ATCCTTTTTCTAGTAGCAACTGCAACCGGTGTACATTCTCAGGTGCAGCTGCAGGAGTCGGGCCCAGGACTGGTGAAGCCTTCGGAGACCCTGTCCCTCACCTGCGCTGTCTCTGGTTACTCCATCAGCAGTGGTTACTACTGGGGCTGGATCCGTCAGCCCCCAGGGAAGGGACTGAATTATATTGGGTATATCAGTGGTAGTAGTGGGAGCACCTACTACAACCCCTCCCTCAAGAGTCGAGTCTCTATTTCAAAAGACACGTCCAAGAACCAGTTCTCCCTGAAACTGAGCTCTGTGACCGCCGCGGACACGGCCGTGTATTACTGTGTGAGACATAGCGGCGGCTGGAGTAATGGGGAGTACTTCGAGTTCTGGGGCCTGGGCGCCCTGGTCACC…	ATCCTTTTTCTAGTAGCAACTGCAACCGGTGTACATTCTTCCTATGATGTCACTCAGTCACGCTCAGTGTCTGTGTCCCCAGGACAGACGGCCAGCATCACCTGTGGGGGAGACAACATTGGAAGTAAAAATGTACACTGGTACCAGCAGAAGGCAGCGCAGGCCCCTCTCCTGGTCATCTATGATGATAGCCACCGGCCCTCAGGGATCCCTGAGCGATTCTCTGGCTCCAACTCAGGGAACACCGCCACCCTGACCATCAGCGGGGTCGAGGCCGGGGATGAGGCTGACTATTACTGTCAGGTGTGGGACAGTCGTGGTGTTCATTGGGTATTCGGCGGAGGGACCCGGCTGACCGTCCTAGGTCAGCCCAAGGCTGCCCCCTCGGTCACTCTGTTC…	Y	4	4.929	31.75	5.447	29.02	3	497.9	2843	903.7	10000
M5-C41-LHS-a	5	C	LHS	41	a	N	N	1	ATCCTTTTTCTAGTAGCAACTGCAACCGGTGTACATTCTGAGGTGCAGCTGGTGCAGTCTGGAGCAGAGGTGAAAAGGCCCGGGGAGTCTCTGAAGATCTCCTGTAAGACTTCTGGATACAGCTTTACCAGCTGCTGGGTCAGCTGGGCTGTTCAGCAGGGAGTCTGTGCCGAGGTGCAGATGGTGCAGTTTGGAGCAGAGGTGAAAAGGCCCGGGGAGTCTCTGAAGATCTCCTGCCACGTCACTATCTCAGCCGACAAGTCCACCAGCACCACCTACCTACAGTGGAACAGCCTGAAGGCCTCGGACACCGCCACGTATTACTGTTCGAAAACATATTATAGAGATGGTGTCTGCCACGCCGGGGGGGGCTTTGACTACTGGGGCCAGGGAGTCCTG…	ATCCTTTTTCTAGTAGCAACTGCAACCGGTGTACATTCTTCCTATGATCTGACTCAGCCACCCTCGGTGTCAGTGTCCCCAGGACAGACGGCCAGGATCACCTGTGGGGGAGACAACCTTGGAAGTAAATATGTGCACTGGTACCACCAGAAGCCAGCGCAGGCCCCTGTGCTGGTCATCTATTATGATAGTGACCGGCCCTCAGGGATCCCTGAGCGATTCTCTGGCTCCAAATCAGGGAACACGGCCACCCTGACCATCAGCGGGGTCGAGGCCGGGGATGAGGCTGACTATTACTGTCAGGTGTGGGACAGTAATAGTGAGCATTACTTCTTCGGTGTTGGGACCCGGCTCACCGTCCTAGGTCAGCCCAAGGCTGCCCCCTCGGTCACTCTGTTC…	Y	2	5000	1183	1961	5000	ND
M5-C50-LHS-a	5	C	LHS	50	a	N	N	1	ATCCTTTTTCTAGTAGCAACTGCAACCGGTGTACATTCTCAGGTGCAGCTGCAGGAGTCGGGCCCAGGACTGGTGAAGCCTTCGGAGACCCTGTCCCTCACCTGCGCTGTCTCTGGTGACTCTATCAGCGGTTATTACTTCTGGAGCTGGATCCGCCAGCCCCCAGGGAAGGGTCTGGAGTGGATTGGCAATATCTATGGCAGTAGTGCGACCAACTACAACCCCTCCCTCAAGAGTCGAGTCACCATTTCAAAAGACACGTCCAAGAACCAGTTTTCCCTGAAACTGAGCTCTGTGACCGCCGCGGACACGGCCGTGTATTACTGTGCGAGACGATCTTCGTCTCCGGGGTGGGCAAGTGAATACTTCGAATTCTGGGGCCCGGGCGCCCTGGTCATC…	ATCCTTTTTCTAGTAGCAACTGCAACCGGTGTACATTCTTCCTATGAGCTGACTCAGCCACGCTCGGTGTCGGTGTCCCCAGGACAGATGGCCAGGATCTCCTGTGGGGGAGACAACATTGGAACTAAAAATGTGCAGTGGTACCAGCAGAAGCCACCGCAGGCCCCTGTCCTGGTCATCTATGCTGATAGCGAACGGCCCTCAGGGATCCCTGAGCGATTCTCTGGCTCCAACTCAGGGAACACGGCCACCCTGACCATCAGCGGGGTCGAGGCCGGGGATGAGGCTGACTATTTCTGTCAGGTGTGGGATATTAGTAGTGATCATCATGATGTGTTCGGAAGTGGCACCAAGTTGACCGTCCTCGGTCAGCCCAAGGCTGCCCCCTCGGTCACTCTG…	Y	4	5.643	1144	3274	14.75	ND
M5-C65-LHS-a	5	C	LHS	65	a	N	N	1	ATCCTTTTTCTAGTAGCAACTGCAACCGGTGTACATTCTCAGGTGCAGCTGCAGGAGTCGGGCCCAGGACTGGTGAAGCCTTCGGAGACCCTGTCCCTCACCTGCGCTGTCTCTGGTTACTCCATCAGCAGTGGTTACTACTGGGCCTGGATCCGTCAGCCCCCAGGGAAGGGACTGGACTATATTGGATATATCAGTGGTAGTGGTGGGAGCACCTACTACAACCCCTCCCTCAAGAGTCGAGTCACTATTTCAAAAGACACGTCCAAGAATCAGTTCTCCCTGAAACTGAGCTCTGTGACCGCCGCGGACACGGCCGTGTATTACTGTGTGAGACATAGCGGCGGCTGGAGTAATGGCGAATACTTCGAGTTCTGGGGCCTGGGCGCCCTGGTCACC…	ATCCTTTTTCTAGTAGCAACTGCAACCGGTGTACATTCTTCCTATGATCTGACTCAGCCACCCTCGGTGTCAGTGTCCCCAGGACAGACGGCCAGGATCACCTGTTGGGGGGACACCATTGGAGACGAACCTGTGAATTGGTACCAGCAGAAGCCACCCCAGGCCCCTGTGGGAGTCATCTATGATTATAGTAAACGGCCCTCAGGGGTCCCTAAGCGATTCTCTGGCTCCATATCCGGAAATACCGCCACCCTGACCATCAGCGGGGTCGAGGCCGGGGATGAGGCTGACTATTACTGTCAGATGTGGGACATTAGTAGTGAACATATGTTCGGAGGTGGCACCAAGTTGACCGTCCTCGGTCAGCCCAAGGCTGCCCCCTCGGTCACTCTGTTCCCG…	Y	2	1257	5000	1324	5000	ND
M5-C79-LHS-a	5	C	LHS	79	a	N	N	1	ATCCTTTTTCTAGTAGCAACTGCAACCGGTGTACATTCTCAGGTGCAGCTGCAGGAGTCGGGCCCAGGACTGGTGAAGCCTTTGGAGACCCTGTCCCTCACCTGCGCTGTCTCTGGTGACTCTATCAACAGTAACTTCTGGAACTGGATCCGCCAGCCCCCAGGAAAGGGACTGGAGTGGATTGGGTCTATCTATGGTGGTGGTAGTATCACCAACTACAACCCCTCCCTCAAGAGTCGAATCACCCTGTCATTAGACACGTCCAAGAACCAGTTCTCCCTGAGGCTGAGCTCTGTGACCGCCCCGGACACGGCCGTATATTACTGTGCGAGAGGATGTAGTGGTGTTTTCTGCTATGCAGGTTCATTGGATGTCTGGGGCCGGGGAGTTCTGGTCACC…	ATCCTTTTTCTAGTAGCAACTGCAACCGGTGTACATTCTTCCTATGATCTGACTCAGCCACCCTCGGTGTCAGTGTCCCCAGGACAGACGGCCAGGATCACCTGTGGGGGAGACAACATTGGAAGTGAACTTGTGAACTGGTACCAACAGAAGCCCCCGCAGGCCCCTGTGGTGGTCATCTATGCTGATAGCGAACGGCCCTCAGGGATCCCTGAGCGACTCTCTGGCTCCAAATCAGGGAACACGGCCACCCTGACCATCAGCGGCGTCGAGGCCGGGGATGAGGCTGACTATTACTGTCAAGTGTGGGACATTAGTAGTAATCATGGCTTATTCGGAGGAGGGACCCGGCTGACCGTCCTAGGTCAGCCCAAGGCTGCCCCCTCGGTCACTCTGTTC…	Y	2	74.7	5000	4.829	5000	4	303.5	0.3283	0.1771	17.1
M5-C2-Mem-a	5	C	Mem	2	a	Y	Y	22	GAAGTGCAGCTGGTGGAGTCTGGGGGAGGCGTGGTACAGCCTGGGGGATCCCTGAGACTCTCGTGTGCAGCCTCTGGATTCACCTTTGATGATCATGCCATGCACTGGGTCCGCCAAGCTCCAGGGAAGGGTCTGGAGTGGGTCTCTGGTATTAGATGGAGTGGTGATGACCCAGGCTATGCAGACTCCGTCAAGGGCCGATTCACCATCTCCAGAGACAACGCCAAGAACTCCCTGTATCTGCAAATGAACAGGCTGAGAGCTGAGGACACAGCCTTCTATTACTGTGCGAGAGGCTTGATAGCAGAAATAATCGCAGCCCCGTTTGACTATTGGGGCCAAGGAGTCCTGGTCACCGTCTCCACAG	CAGCCTGTGCTGACCCAGCCAACCTCCCTCTCAGCATCTCCGGGAGCATCAGCCAGACTCAGCTGCACCTTGAACAGTGGCATCAATGTTGGTATTTACAGCATATTCTGGTACCAGCAGAAGCCAGGGAGTCCTCCCCGGTACCTTCTGTACTACTACTCAGACTCAAATAACCACCAGGGCTCTGGAGTCCCCAGCCGCTTCTCTGGATCCAAAGATGCTTCAGCCAATGCAGGGCTTTTACTGATCTCTGGGCTCCAGTCTGAAGATGAGGCTGACTATTACTGTGCCATATGGCACGGCAGCTCTTATGTGTTATTCGGGGGAGGGACCCGACTGACCGTCCTAG	Y	3	15.56	1750	316.4	5000	4	2.963	9.514	1.946	5.859
M5-C2-Mem-b	5	C	Mem	2	b	Y	Y	22	ATCCTTTTTCTAGTAGCAACTGCAACCGGTGTACATTCTGAAGTGCAGCTGGTGGAGTCTGGGGGAGGCGTGGTACAGCCTGGGGGATCCCTGAGACTCTCGTGTGCAGCCTCTGGATTCACCTTTGATGATTATGCCATGCACTGGGTCCGCCAAGTTCCAGGGAAGGGTCTGGAGTGGGTCTCTGGTATTAGATGGAGTGGTGATGACCCAGGCTATGCAGACTCCGTCAAGGGCCGATTCACCATCTCCAGAGACAACGCCAAGAACTCCCTGTATCTGCAAATGAACAGGCTGAGAGCTGAGGACACAGCCTTCTATTACTGTGCGAGAGGCTTGATAGCAGAAATAATCGCAGCCCCGTTTGACTACTGGGGCCAAGGAGTCCTGGTCACCGTC…	ATCCTTTTTCTAGTAGCAACTGCAACCGGTGTACATTCTCAGCCTGTGCTGACCCAGCCAACCTCCCTCTCAGCATCTCCGGGAGCATCAGCCAGACTCAGCTGCACCTTGAGCAGTGGCATCAATGTTGGTAGTTACAGCATATTCTGGTACCAACAGAAGCCAGGGAGTCCTCCCCGGTACCTTCTGTACTACTACTCAGACTCAAATAACCACCAGGGCTCTGGAGTCCCCAGCCGCTTCTCTGGATCCAAAGATGCTTCAGCCAATGCAGGTCTTTTACTGATCTCTGGGCTCCAGTCTGAAGATGAGGCTGACTATTACTGTGCCATATGGCACAGCAGCGCTTATGTGTTATTCGGAGGAGGGACCCGGCTGACCGTCCTAGGTCAGCCCAAG…	Y	3	61.1	590	22.4	5000	4	371.4	355.9	406.1	235.8
M5-C5-Mem-a	5	C	Mem	5	a	N	Y	4	ATCCTTTTTCTAGTAGCAACTGCAACCGGTGTACATTCTCAGGTGCAGCTGCAGGAGTCGGGCCCAGGAGTGGTGAAGCCTTCAGAGACCCTGTCCCTCACCTGCGCTGTCTCTGGTGGCTCCATCAGCGATAGTTACTGGTGGAGCTGGATCCGCCAGCCCCCAGGGAAGGGACTGGAGTGGATTGGGAACATCTATGAGAGTAGTACGACCACCAACTACAACCCCCCCCTCAAGAGTCGAGTCACCATTTCAAAAGACACGTCCAAGAACCAGCTCTCCTTGAAGCTGAGCTCTGTGACCGCCGCGGACACGGCCGTGTATTACTGTGCGAGAGCGGCCCCGTTTTGGAGTGGCCTCTTTGACTTCTGGGGCCAGGGAGTCCTGGTCACTGTCTCC…	ATCCTTTTTCTAGTAGCAACTGCAACCGGTGTACATTCTGAAATAGTGATGACGCAGTCTCCAGCCACCCTGTCTTTGTCTCCAGGGGAAAGAGCCACCCTCTCCTGCAGGGCCAGTCAGAGTGTCAGCAGCGACTTAGCCTGGTACCAACAGAAACCTGGGCAGGCTCCCAGGCTCCTCATCTATGGTGCATCCAGCAGGGCCAAAGGCATCCCAGACAGGTTCAGTGGCAGTGGGTCTGGGACAGAGTTCACTCTCATCATCAGCAGCCTGGAGCCTGAAGATTTTGCAGTTTATTATTGTCAGCAATATAGTAACTGGCCGTACAGTTTTGGCCAGGGGACCAAAGTGGAGATCAAACGTACGGTGGCTGCACCATCTGTCTTCATC	Y	3	10.45	20.76	3.123	5000	4	4554	119.7	201.1	180.3
M5-C5-Mem-b	5	C	Mem	5	b	N	Y	4	ATCCTTTTTCTAGTAGCAACTGCAACCGGTGTACATTCTCAGGTGCAGCTGCAGGAGTCGGGCCCAGGAGTGGTGAAGCCTTCAGAGACCCTGTCCCTCACCTGCGCTGTCTCTGGTGGCTCCATCAGCGATAGTTACTGGTGGAGCTGGATCCGCCAGCCCCCAGGGAAGGGACTGGAGTGGATTGGGAACATCTATGATACTAGTTCGAGCGCCAACTACAACCCCTCCCTCAAAAGTCGGGTCACCATTTCAAAAGACACGTCCAAGAACCAGTTCTCCTTGAAGCTGACCTCTGTGACCGCCGCGGACACGGCCGTATATTACTGTGCGAGACCGGCCCCGTTTTGGAGTGGCCTCTTTGACTTCTGGGGCCAGGGAGTCCTGGTCACCGTCTCC…	ATCCTTTTTCTAGTAGCAACTGCAACCGGTGTACATTCTGAAATAGTGATGACGCAGTCTCCAGCCACCCTGTCTTTGTCTCCAGGGGAAGAAGCCACCCTCTCCTGCAGGGCCAGTCAGAGTGTCAGCAGCGACTTAGCCTGGTACCGGCAGAGACCTGGGCAGGCTCCCAGGCTCCTCATCTATGGTGCATCCAGCAGGTCCACTGGCATCCCAGACAGGTTCAGTGGCAGTGGGTCTGGGACAGAGTTCACTCTCACCATCAGCAGCCTGGAGCCTGAAGATTTTGCAGTTTATTATTGTCAGCAGTATAGTAACTGGCCGTACAGTTTTGGCCAGGGGACCAAAGTGGAGATCAAACGTACGGTGGCTGCACCATCTGTCTTCATC	Y	3	12.54	47.84	3.673	5000	3	10000	158.7	301.1	140.2
M5-C6-Mem-a	5	C	Mem	6	a	Y	Y	4	ATCCTTTTTCTAGTAGCAACTGCAACCGGTGTACATTCTGAGGTGCAGCTGGTGCAGTCTGGAGCAGAGGTGAAAAGGCCCGGGGAGTCTCTGAAGATCTCCTGTAAGACTTCTGGATACAGCTTTACCAGCAGCTGGATCAGCTGGGTGCGCCAGATGCCCGGGAAAGGCCTGGAGTGGATGGGGAGAATCTATCCTGGTGATTCTGATACCAAGTACAGCCCGTCCTTCCAAGGCCACGTCACTATCTCAGCCGACAAGTCCATCAGCACCACCTACCTGCAGTGGAGCAGCCTGCAGGCCTCGGACACCGCCACGTATTACTGTGCGAAAGATGTTACAATTCTTGGAGTGGTTATTACGCCGGGATACTTCGACTTCTGGGGCCAGGGCGCCCTG…	ATCCTTTTTCTAGTAGCAACTGCAACCGGTGTACATTCTTCCTATGATCTGACTCAGCCACCCTCGGTGTCACTGTCCCCAGGACAGACGGCCAGGATCACCTGTGGGGGAGCCAACCTTGGAAGTAAATATGTGGACTGGTACCAGCAGAAGCCAGCGCAGGCCCCTGTGTTGGTCATGTATTATGATAGTGACCGGCCCTCAGGGATCCCTGAGCGATTCTCTGGCTCCAAATCAGGGAACACCGCCACCCTGACCATCAGCGGGGTCGAGGCCGGGGATGAGGCTGACTATTACTGTCAGGTGTGGGACAGTAATAGTGAGCTTTACATCTTCGGTGCTGGGACCCGGCTCACCGTCCTAGGTCAGCCCAAGGCTGCCCCCTCGGTCACTCTGTTC…	Y	3	5.282	32.87	6.385	5000	4	144.7	142.7	139.5	149.5
M5-C6-Mem-b	5	C	Mem	6	b	Y	Y	4	ATCCTTTTTCTAGTAGCAACTGCAACCGGTGTACATTCTGAGGTGCAGCTGGTGCAGTCTGGAGCAGAGGTGAAAAGGCCCGGGGAGTCTCTGAAGATCTCCTGTAAGACTTCTGGATACAGCTTTACCAGCAGCTGGATCAGCTGGGTGCGCCAGATGCCCGGGAAAGGCCTGGAGTGGATGGGGAGAATCTATCCTGGTGATTCTGATACCAAGTACAGCCCGTCCTTCCAAGGCCACGTCACTATCTCAGCCGACAAGTCCATCAGCACCACCTACCTGCAGTGGAGCAGCCTGCAGGCCTCGGACACCGCCACGTATTACTGTGCGAAAGATGTTACAATTCTTGGAGTGGTTATTACGCCGGGATACTTCGACTTCTGGGGCCAGGGCGCCCTG…	ATCCTTTTTCTAGTAGCAACTGCAACCGGTGTACATTCTTCCTATGATCTGACTCAGCCACCCTCGGTGTCACTGTCCCCAGGACAGACGGCCAGGATCACCTGTGGGGGAGCCAACCTTGGAAGTAAATATGTGGACTGGTACCAGCAGAAGCCAGCGCAGGCCCCTGTGTTGGTCATGTATTATGATAGTGACCGGCCCTCAGGGATCCCTGAGCGATTCTCTGGCTCCAAATCAGGGAACACCGCCACCCTGACCATCAGCGGGGTCGAGGCCGGGGATGAGGCTGACTATTACTGTCAGGTGTGGGACAGTAATAGTGAGCTTTACATCTTCGGTGCTGGGACCCGGCTCACCGTCCTAGGTCAGCCCAAGGCTGCCCCCTCGGTCACTCTGTTC…	Y	3	5.096	35	6.193	5000	4	325.9	106.3	81.28	174.4
M5-C7-Mem-a	5	C	Mem	7	a	N	Y	3	ATCCTTTTTCTAGTAGCAACTGCAACCGGTGTACATTCTCAGGTGCAGCTGCAGGAGTCGGGCCCAGGACTGGTGAAGCCTCCGGAGACCCTGTCCCTCACCTGCGCTGTCTCTGGTTACTCCATCAGCAGTGGTTACTACTGGGGCTGGATCCGTCAGCCCCCAGGGAAGGGGCTGGAGTGGATTGGGTATATCGGTGGTAGTACTGGGAGCACCTACTACAGACCCCCCCTCAAGAGTCGAGTCATCATTTCAAAAGACACGTCCAAGAACGAGTACTCCCTGAAGCTGAGCTCTGTGACCGCCGCGGACACGGCCGTGTATTACTGTGCGAGGCTAACGTCTTGGAACAGAGGCTGGTATGTTGACTACTGGGGCCAGGGAGTCCTGGTCACCGTC…	ATCCTTTTTCTAGTAGCAACTGCAACCGGTGTACATTCTGATATTGTGATGACCCAGACTCCACTCTCGCTGTCCGTCACCCCTGGAGAGCCGGCCTCCATCTCCTGCAGGTCTAGTCAAAGCCTTCTGCATAGTAATGGAAACACCTATTTGCATTGGTACCTGCAGAAGCCAGGCCAGTCTCCACGGCTCCTGATCTATACAGTTACCAATCGGGAGTCTGGGGTCCCAGACAGGTTCAGTGGCAGTGGGTCAGGCACAGATTTCACACTGAAAATCAGCAGGGTGGAGCCTGAGGATGCTGGTGTTTATTACTGCATGCAAAGTACAAAAGATCCGACGTTCGGCCAGGGGACCAAGGTGGAAATCAAACGTACGGTGGCTGCACCATCTGTCTTC…	Y	3	7.588	40.19	3.783	5000	0	10000	10000	10000	10000
M5-C7-Mem-b	5	C	Mem	7	b	N	Y	3	ATCCTTTTTCTAGTAGCAACTGCAACCGGTGTACATTCTCAGGTGCAGCTGCAGGAGTCGGGCCCAGGACTGGTGAAGCCTTCGGAGACCCTGTCCCTCACCTGCGCTGTCTCTGGTTACTCCATCAGCAATGGTTACTACTGGGGCTGGATCCGTCAGCCCCCAGGGAAGGGGCTGGAGTGGATTGGGTATATCGGTGGTAGTTTTGGGAGCACCTACTACAGCCCCTCCCTCAAGAGTCGAGTCACCATTTCAAAAGACCCGTCCAAGAACCAGTTCTCCCTGAAGCTGAGTTCTGTGACCGCCGCGGACACGGCCGTATATTACTGTGCGAGGCTAACGTCTTGGAGCATCGGCTGGTATGTTGACTACTGGGGCCAGGGAGTCCTGGTCACCGTC…	ATCCTTTTTCTAGTAGCAACTGCAACCGGTGTACATTCTGATATTGTGATGACCCAGACTCCACTCTCGCTGCCCGTCACCCCTGGAGAGCCGGCCTCCATCTCCTGCAGGTCTAGTCAAAGCCTTCTACATGATAATGGAAACACCTATTTGCATTGGTACCTGCAGAGGCCAGGCCAGTCTCCACGGCTCCTGATCTATAAAGTTACCAATCGGGAATCTGGAGTCCCAGACAGGTTCAGTGGCAGTGGGTCAGGCACAGATTTCACACTGAAAATCAGCAGGGTGGAGCCTGAGGATGTTGGTGTTTATTACTGCATGCAAAGTACAAAAGATCCGACGTTCGGCCAAGGGACCAAGGTGGAAATCAAACGTACGGTGGCTGCACCATCTGTCTTC…	Y	3	6.428	18.54	3.348	5000	4	2749	9075	9012	5551
M5-C8-Mem-a	5	C	Mem	8	a	Y	Y	3	ATCCTTTTTCTAGTAGCAACTGCAACCGGTGTACATTCTCAGGTGCAGCTGCAGGAGTCGGGCCCAGGACTGGTGAAGCCTTCGGAGACCCTGTCCCTCACCTGCGCAGTCTCTGGTTCCTCCTTCAGTAGTGGTTACTACTGGGGCTGGATCCGTCAGCCCCCAGGGAAGGGACTGGAATATATTGGGTATATCAGTGGTGGAAGTGGGAGCACCTACTACAAACCCTCCCTCAAGAGTCGAGTCACCATTTCAAAAGACACGTCCAAGAACCAGTTCTCCCTGAAGTTGAGTTCTGTGACCGCCGCGGACACGGCCGTGTATTACTGTACGAGAGATCGGGGGACTGTACTGGTACCGAACCGGTTCGATGTCTGGGGCCCGGGAGTCCTGGTCACC…	ATCCTTTTTCTAGTAGCAACTGCAACCGGTGTACATTCTGACATCCAGATGACCCAGTCTCCATCCTCCCTGTCTGCATCTGTAGGAGACAGAGTCACCATCACTTGTCGGGCGAGTCAGGGCATTAGCAGTTATTTAGCGTGGTATCAGCAGAAACCAGGGAAAGCCCCGAAGCCCTTGATCTATGACGCATCCAATTTGGAAAGTGGGGTCCCATCACGGTTCAGCGGCAGTGGATCTGGGACAGAATTCACTCTCACCATCAGCAGCCTGCAGCCTGAGGATTTTGCAACTTATTACTGTCAACACTATAACAGTGACCCGTACAGTTTTGGTCAGGGGACCAAAGTGGAGATCAAACGTACGGTGGCTGCACCATCTGTCTTCATC	Y	3	35.12	224.8	24.94	5000	ND
M5-C8-Mem-b	5	C	Mem	8	b	Y	Y	3	ATCCTTTTTCTAGTAGCAACTGCAACCGGTGTACATTCTCAGGTGCAGCTGCAGGAGTCGGGCCCAGGACTGGTGAAGCCTTCGGAGACCCTGTCCCTCACCTGCGCTGTCTCTGGTTACTCCATCAGCACTGGTTACTTCTGGAACTGGATCCGTCAGCCCCCAGGGAAGGCACTGGAGTGTATTGGATATATCAGTGGTTTTACTGGGAGTACCTACTACAACCCCTCCCTCAGGAGTCGAGTCACCATTTCAAGAGACACGTCCAAGAACCAGTTCTCCCTGAAGCTGAGGTCAGGGACCGCCGCGGACACGGCCGTGTATTATTGTGCGAGAGATCGGGGGACTGGAATGGAACCGAACCGGTTCGATGTCTGGGGCCCGGGAGTCCTGGTCACC…	ATCCTTTTTCTAGTAGCAACTGCAACCGGTGTACATTCTGACATCCAGATGACCCAGTCTCCATCCTCCCTGTCTGCATCTGTAGGAGACAGAGTCACCATCACTTGTCGGGCGAGTCAGGACATTAGCAGTTATTTAGCGTGGTATCAGCAGAAACCAGGGAAAGCCCCGAAGTCTTTGATCTTTTACGCATCCAATTTGGAAAATGGGGTCCCATCAAGGTTCAGCGGCAGTGGATCTGGGACAGAATTCACTCTCACCATCAGCAGCCTGCAGCCTGAGGATTTTGCTACTTATTACTGTCAACACTATAAAAGTGACCCGTACAGTTTTGGCCAGGGGACCAAAGTGGAGATCAAACGTACGGTGGCTGCACCATCTGTCTTCATC	Y	3	11.39	87.97	8.469	5000	4	2177	1865	1261	5538
M5-C11-Mem-a	5	C	Mem	11	a	N	Y	2	ATCCTTTTTCTAGTAGCAACTGCAACCGGTGTACATTCTGAGGTGCAGCTGGTGGAGTCTGGGGGAGGCCTGGTCCAGCCTGGCGGGTCCCTGAGACTCTCCTGTGCAGCCTCTGGATTCACCTTCAGTAGTTCTGCTATACACTGGGTCCGCCAGGCTTCTGGGAAAGGACTGGAGTGGGTTGGACGTATTAGAGACAAATCTAACAATTACGAGACAGGATACGCTACGTCGGTGAAAGGCAGGTTCACCATCTCCAGAGATGATTCAAAGAACAGGGCGTATCTGCAAATGAACAGCCTGAAAACCGAGGACACGGCCGTGTATTACTGTTTATCTAGTCCGTGGGGTGACTATTATTTTAGTAGTGACTACTGGGGCCAGGGAGTCCTGGTCACC…	ATCCTTTTTCTAGTAGCAACTGCAACCGGTGTACATTCTCAGCCTGTGCTGGCTCAGTCGCCTTCTGCCTCTGCCTCCCTGGGAGCCTCGGTCAAGCTCACCTGCACTCTGAGCAGTGGGCACAGTGGCTACAACATCGCATGGCATCAGCAGCAGCAAGGGAAGGCCCCTCGGTACTTGATGTGGCTTAAAAGTGATGGCAGTCACAGCAAGGGGGATGGGATCCCTGATCGTTTCTCAGGCTCCAGCTCCGGGTCTGAGCGCTACCTCACCATCTCCAACCTCCAGTCTGAGGATGAGGCTGATTATTACTGTCAGACCTGGACTACTGGCATGTTATTCGGAGGAGGGACCCGGCTGACCGTCCTAGGTCAGCCCAAGGCTGCCCCCTCGGTCACT…	Y	3	10.87	5000	27.41	78.31	3	1166	4033	1676	10000
M5-C11-Mem-b	5	C	Mem	11	b	N	Y	2	ATCCTTTTTCTAGTAGCAACTGCAACCGGTGTACATTCTGAGGTGCAGCTGGTGGAGTCTGGGGGAGGCCTGGTCCAGCCTGGCGGGTCCCTGAGACTCTCCTGTGCAGCCTCTGGATTCACCTTCAGTAGTTCTGCTATACACTGGGTCCGCCAGGCTTCTGGGAAAGGACTGGAGTGGGTTGGACGTATTAGAGACAAATCTAACAATTACGAGACAGGATACGCTGCGTCGGTGGAAGGCAGGTTCTCCATCTCCAGAGATGATTCCAAGTACAGGGCGTATCTGCAAATGAACAGCCTGAAAACCGACGACACGGCCGTGTATTACTGTTTATCTAGTCCGTGGGGTGACTATTATTTTAGTAGTGACTACTGGGGCCAGGGAGTCCTGGTCACC…	ATCCTTTTTCTAGTAGCAACTGCAACCGGTGTACATTCTCAGCCTGTGCTGACTCAGTCGCCTTCTGCCTCTGCCTCCCTGGGAGCCTCGGTCAGGCTCACCTGCACTCTGAGCAGTGGGCACAGTGGCTACAACATCGCATGGCATCAGCAGCAGCAAGGGAAGGCCCCTCGGTACTTGATGTGGCTTAAAAGTGATGGCAGTCACAGCAAGGGGGATGGGATCCCTGATCGTTTCTCAGGCTCCAGTTCCGGGTCTGAGCGCTACCTCACCATCTCCAACCTCCAGTCTGAGGATGAGGCTGATTATTACTGTCAGACCTGGACTACTGGCATGTTATTCGGAGGAGGGACCCGGCTGACCGTCCTAGGTCAGCCCAAGGCTGCCCCCTCGGTCACT…	Y	3	12.17	5000	21.15	111.1	ND
M5-C12-Mem-a	5	C	Mem	12	a	N	Y	2	ATCCTTTTTCTAGTAGCAACTGCAACCGGTGTACATTCTCAGGTGCAGCTGCAGGAGTCGGGCCCAGGACTGGTGAAGCCTTCGGAGACCCTGCCCCTCACCTGCGCTGTCTCTAATGCCTTCATCAGAAGTAACTACTGGAGCTGGATCCGCCAGGCCCCAGGGAAGGGACTGGAGTGGATTGGACGTATCTATGGTAGTGGTGGGAGCACCGACTACAACCCCTCCCTCAAGAGTCGAGTCACCATTTCAATAGACACGTCGAAGAACCAGTTCTCCCTGATGCTGAAGTCTGTGACCGCCGCGGACACGGCCGTGTATTACTGTGCGGGTGCTGGCGGCGGCAGCTGGAACAGTGACTCAGTGGATGTCTGGGGCCGGGGAGTTCTGGTCACCGTC…	ATCCTTTTTCTAGTAGCAACTGCAACCGGTGTACATTCTCAGCCTGTGCTGACTCAGCCATCCTCTGCATCGGCCTCCCTGGGAGCCTCGGTCACACTCACCTGCACCCTGAGTAGCGGCTACAGTAATTATGCGGTGGACTGGCACCAGCAGAGACCAGGGAAGGGCCCTCAATTTGTGATGCGAGTGGGCATAGGTGGGATTGTGGGATCCAAGGGGGATGGCATCCCTGATCGCTTCTCAGGCTCGGGCTCCGGCCTGAATCGGTACCTGACCATCAAGAACATTCAGGAAGAGGATGAGAGTGACTACCACTGTGGGGCAGACCACGGCACTGGGAGCACCTTCGTGTATGTGTTCGGAAGTGGCACCAAGTTGACCGTCCTCGGTCAGCCCAAG…	Y	2	3.918	5000	8.019	5000	3	602.1	3409	449	10000
M5-C12-Mem-b	5	C	Mem	12	b	N	Y	2	ATCCTTTTTCTAGTAGCAACTGCAACCGGTGTACATTCTCAGGTGCAGCTGCAGGAGTCGGGCCCAGGACTGGTGAAGCCTTCGGAGACCCTGCCCCTCACCTGCGCTGTCTCTAATGCCTTCATCAGAAGTAACTACTGGAGCTGGATCCGCCAGGCCCCAGGGAAGGGACTGGAGTGGATTGGACGTATCTATGGTAGTGGTGGGAACACCGACTACAACCCCTCCCTCAAGAGTCGAGTCACCATTTCAATAGACACGTCGAAGAACCAGTTCTCCCTGATGCTGAAGTCTGTGACCGCCGCGGACACGGCCGTGTATTACTGTGCGGGTGCTGGCGGCGGCAGCTGGAACAGTGACTCAGTGGATGTCTGGGGCCGGGGAGTTCTGGTCACCGTC…	ATCCTTTTTCTAGTAGCAACTGCAACCGGTGTACATTCTCAGCCTGTGCTGACTCAGCCATCCTCTGCATCGGCCTCCCTGGGAGCCTCGGTCACACTCACCTGCACCCTGAGTAGCGGCTACAGTAATTATGCGGTGGACTGGCACCAGCAGAGACCAGGGAAGGGCCCTCAATTTGTGATGCGAGTGGGCATAGGTGGGATTGTGGGATCCAAGGGGGATGGCATCCCTGATCGCTTCTCAGGCTCGGGCTCCGGCCTGAATCGGTACCTGACCATCAAGAACATTCAGGAAGAGGATGAGAGTGACTACCACTGTGGGGCAGACCACGGCACTGGGAGCACCTTCGTGTATGTGTTCGGAAGTGGCACCAAGTTGACCGTCCTCGGTCAGCCCAAG…	Y	2	5.802	5000	11.78	5000	3	431.7	3033	309.2	10000
M5-C13-Mem-a	5	C	Mem	13	a	Y	Y	2	ATCCTTTTTCTAGTAGCAACTGCAACCGGTGTACATTCTCAGGTGCAGCTGCAGGAGTCGGGCCCAGGACTGGTGAAGCCTTCGGAGACCCTGTCCCTCACCTGCGCTGTCTCTGGTGACTCCATCACCAGTGATTACTACTGGGGCTGGATCCGTCAGCCCCCAGGGAAGGGACTGGAGTACATTGGGTATATCAGTGGTAGTAGTGGGAGCACCTACTACAACCCCTCCCTCAAGAGTCGAGTCACTATTTCAAAAGACACGTCCAAGAACCAGTTCTCCCTGAAGCTGAACTCTGTGACCGCCGCGGACACGGCCGTCTATTCCTGTGCGAGACATAGCGGCAGCTGGACTAATGGCGAATACTTCGAGTTCTGGGGCCAGGGCGCCCTGGTCACC…	ATCCTTTTTCTAGTAGCAACTGCAACCGGTGTACATTCTTCCTATGAGCTGACTCAGCCACGCTCAGTGTCTGTGTCCCCAGGACAGACGGCCAGCATCACCTGTGGGGGAGACAACATTGGAAGTAAAAATGTGCACTGGTACCAGCAGAAGCCAGCGCAGGCCCCTGTGCTGGTCATCTATTATGATAGCGACCGGCCCTCAGGGATCCCTGAGCGATTCTCTGGCTCCAACTCAGGGAACACCGCCACCCTGACCATCAGCGGGGTCGAGGCCGGGGATGAGGCTGACTATTACTGTCAGGTGTGGGACAGTCGTGGTCCTCATTGGGTATTCGGCGGCGGGACCCGGCTGACCGTCCTAGGTCAGCCCAAGGCTGCCCCCTCGGTCACTCTGTTC…	Y	3	5.039	5000	6.395	13.94	3	296.9	2193	727.9	10000
M5-C14-Mem-a	5	C	Mem	14	a	N	Y	2	ATCCTTTTTCTAGTAGCAACTGCAACCGGTGTACATTCTCAGGTGCAGCTGCAGGAGTCGGGCCCAGGAATGGTGAAGCCTTCAGAGACCCTGTCCCTCACCTGCGCTGTCTCTGGTGGCTCCATCAGCGATAGTTACTACTGGAGCTGGATCCGCCAGCCCCCAGGGAAGGGACTGGAGTGGATTGGGTACATCTATGGTAGTGGTCCGAGCACCAACTACAACCCCTCCCTCAAGAGTCGAGTCACCATTTCAAAAGACACGTCCAAGAACCAGTTCTCCTTGAAGTTGAGCTCTGTGACCGCCGCGGACACGGCCGTCTATTACTGTGCGAGAGCAATAGTTTTTGGAGTGTCCCACTTTGAGTACTGGGGCCAGGGAGTCCTGGTCACCGTCTCC…	ATCCTTTTTCTAGTAGCAACTGCAACCGGTGTACATTCTTCCTATGATCTGACTCAGCCACCCTCGGTGTCAGTGTCCCCAGGACAGACGGCCAGGATCACCTGTGGGGGAGACAACATTGGAAGTGAAGTTGTGAACTGGTACCAGCAGAAGCCACCGCAGGCCCCTGTTCTGGTCATCTATGGTGATAACAAACGGCCCTCAGGGATCCCTGAGCGATTCTCTGGCTCCAAATCAGCGAACACGGCCACCCTGACCATCAGCGGGGTCGAGGCCGGGGATGAGGCTGACTATTACTGTCAGGTGTGGGACAGTAGTAGTGATCATTGGGTATTCGGCGGAGGGACCCGGCTGACCGTCCTAGGTCAGCCCAAGGCTGCCCCCTCGGTCACTCTGTTC…	Y	3	16.4	77.88	6.655	5000	3	10000	141.9	274.5	100.6
M5-C14-Mem-b	5	C	Mem	14	b	N	Y	2	ATCCTTTTTCTAGTAGCAACTGCAACCGGTGTACATTCTCAGGTGCAGCTGCAGGAGTCGGGCCCAGGAGTGGTAAAGCCTTCAGAGACCCTGTCCCTCACCTGCGCTGTCTCTGGTGGCTCCATCAGCGATAGTTACTACTGGAGTTGGATCCGCCAGCCCCCCGGGAGGGCACTGGAGTGGATTGGCTACATCTATGGCAGTGGTACGAGCACCAACTACAACCCCTCCCTCAAGAGTCGAGTCACCATCTCAAAAGACACGTCCAAGAATCAGTTCTCCTTGAAGCTGAGCTCTCTGACCGCCGCGGACACGGCCGTATATTACTGTGCGAGAGCAATAATTTTTGGAGTGTCCCACTTTGAATACTGGGGCCAGGGACTCCTGGTCACCGTCTCC…	ATCCTTTTTCTAGTAGCAACTGCAACCGGTGTACATTCTTCCTATGATCTGACTCAGCCATCCTCGGTGTCAGTGTCCCCAGGACAGACGGCCAGGATCACCTGTGGGGGAGACAACATTGGAAGTGAATTTGTGAGCTGGTACCAGCAGAAGCCACCGCAGGCCCCTGTTCTGGTCATCTATGCAGATAGCAAACGGCCCTCAGGGATCCCTGAGCGCTTTTCTGCCTCCAAATCAGGGAACACGGCCACCCTGACCATCAGCGGGGTCGAGGCCGGGGATGAGGCTGACTATTACTGTCAGGTGTGGGACAGTAGTAATGATCATTGGGTATTCGGCGGAGGGACCCGGCTGACCGTCCTAGGTCAGCCCAAGGCTGCCCCCTCGGTCACTCTGTTC…	Y	3	15.44	41.64	6.472	5000	ND
M5-C15-Mem-a	5	C	Mem	15	a	N	Y	2	ATCCTTTTTCTAGTAGCAACTGCAACCGGTGTACATTCTCAGGTGACCTTGAAGGAGTCTGGTCCTGCGCTGGTGAAACCCACACAGACCCTCACGCTGACCTGCACCTTCTCTGGATTCTCACTCAGCACCGGTGGTATGGGTGTGGGCTGGATCCGTCAGCCCCCAGGGAAGGCCCTGGAATGGCTTGCAAGCATTTATTGGGATGATAATAAATATTTCAACTCATCTCTGAGGACCAGACTCACCATCTCCAAGGACACCTCCAAAAACCAGGTGGTTCTGACAATGACCAACATGGACCCTGTGGACACAGCCACATATTACTGTGCACGGGACCCTCCCGCATACGACTGGGGTGAATATCCCCTGCATAACCGGTTCGATGTCTGGGGCCCG…	ATCCTTTTTCTAGTAGCAACTGCAACCGGTGTACATTCTTCCTATGAGCTGATTCAGCCACCCTCGGTGTCAGTGTCCCCAGGACAGACGGCCAGGATCACCTGTGGGGGAGACAACCTTGGAAGAAAAAATGTGCACTGGTACCAGCAGAAGGCAGCGCAGGCCCCTGTGTTGGTCATCTATTATTATAGTGACCGGCCCTCAGGGATCCCTGAGCGATTCTCTGGCTCCAAATCAGGGAACACCGCCACCCTGACCATCAGCGGGGTCGAGGCCGGGGATGAGGCTGACTATTACTGTCAGGTGTGGGACACTAGTAGTGATCATTGGATATTCGGCGGAGGGACCCGGCTGACCGTCCTAGGTCAGCCCAAGGCTGCCCCCTCGGTCACTCTGTTC…	Y	3	115.5	254.8	25.36	5000	0	10000	10000	10000	10000
M5-C15-Mem-b	5	C	Mem	15	b	N	Y	2	ATCCTTTTTCTAGTAGCAACTGCAACCGGTGTACATTCTCAGGTGACCTTGAAGGAGTCTGGTCCTGCGCTGGTGAAACCCACACAGACCCTCACGCTGACCTGCACCTTCTCTGGATTCTCACTCAGCACCGGTGGTATGGGTGTGGGCTGGATCCGTCAGCCCCCAGGGAAGGCCCTGGAATGGCTTGCAAGCATTTATTGGGACGATAATAAATATTTCAACTCATCTCTGAGGACCAGACTCACCATCTCCAAGGACACCTCCAAAAACCAGGTGGTTCTGACAAAGACCAACATGGACCCTGTGGACACAGCCACATATTACTGTGCACGGGACCCTCCCGCATACGACTGGGGTGAATATCCCCTGCATAACCGGTTCGATGTCTGGGGCCCG…	ATCCTTTTTCTAGTAGCAACTGCAACCGGTGTACATTCTTCCTATGATCTGACTCAGCCACCCTCGGTGTCAGTGTCCCCAGGACAGACGGCCAGGATCACCTGTGGGGGAGACAACCTTGGAAGAAAAAATGTGCACTGGTACCAGCAGAAGGCAGCGCAGGCCCCTGTGTTGGTCATCTATTATTATAGTGACCGGCCCTCAGGGATCCCTGAGCGATTCTCTGGCTCCAAATCAGGGAACACCGCCACCCTGACCATCAGCGGGGTCGAGGCCGGGGATGAGGCTGACTATTACTGTCAGGTGTGGGACACTAGTAGTGATCATTGGATATTCGGCGGAGGGACCCGGCTGACCGTCCTAGGTCAGCCCAAGGCTGCCCCCTCGGTCACTCTGTTC…	Y	3	185.9	414.5	40.16	5000	ND
M5-C1-RHS-b	5	C	RHS	1	b	Y	Y	59	ATCCTTTTTCTAGTAGCAACTGCAACCGGTGTACATTCTCAGGTGCAGCTGCAGGAGTCGGGCCCAGGACTGGTGAAGCCTTCGGAGACCCTGTCCCTCACCTGCGCTGTCTCTGTTGGCTCCATCAGCGATGATTTCTACTGGAGCTGGATCCGTCAGCCCCCAGGGAAGGGACTGGAGTGGATTGGGTACATCTATGGTAGTGGTGGGGGCACCAAGTACAACCCCTCCCTCAAGAATCGAGTCACCATTTCAATAGACACGTCCAAGAGCCAGTTCTCCCTGAGGCTGAGGTCTGTAACCGCCGCGGACACGGCCGTATATTACTGTGCGAGAGCGTGGGTACAATTTTACGGTTTGGATTCCTGGGGCCAAGGGGTCGTCGTCACCGTCTCCTCA…	ATCCTTTTTCTAGTAGCAACTGCAACCGGTGTACATTCTGATATAGTGATGACCCAGACTCCAGTCTCCCTGCCCGTCACCCCTGGAGAGCCGGCCTCCATCTCCTGCAGGTCTAGTCAGAGCCTCCTGGATAGTTATGGATACACTCATTTGTACTGGTACCTGCAGAAGCCAGGCCAGTCTCCACAACTCCTGATCTTTTTGGGTTCCAACCGGGCCTCTGGAGTCCCAGACAGGTTCAGTGGCAGTGGGTCAGGCACTGATTTCACACTGAAAATCAGCAGTGTGGAGTCTGAGGATGTTGGGGTTTACTACTGCATGCAAACTCTACACACTCCGTACAGTTTTGGCCAGGGGACCAAAGTGGAGATCAAACGTACGGTGGCTGCACCATCTGTC…	Y	3	190	2303	48.97	5000	3	10000	211.9	89.2	120.1
M5-C1-RHS-c	5	C	RHS	1	c	Y	Y	59	GAAGTGCAGCTGGTGGAGTCTGGGGGAGGCGTGGTACAGCCTGGGGGATCCCTGAGACTCTCGTGTGCAGCCTCTGGATTCACCTTTGATGATCATGCCATGCACTGGGTCCGCCAAGTTCCAGGGGAGGGTCTGGAGTGGGTCTCTGGTATTAGATGGAGTGGTGATGACCCAGGCTATGCAGACTCCGTCAAGGGCCGATTCACCATCTCCAGAGACAACGCCAAGAACTCCCTGTATCTGCAAATGAACAGGCTGAGAGCTGAGGACACAGCCTTGTATTACTGTGCGAGAGGCTTGATAGCAGAAATAATCGCAGCCCCGTTTGACTGCTGGGGCCAAGGAGTCCTGGTCACCGTCTCCACAG	CAGCCTGTGCTGACCCAGCCAACCTCCCTCTCAGCATCTCCGGGAGCATCAGCCAGACTCAGCTGCACCTTGAGCAGTGGCATCAATGTTGGTCCTTACAGCATATTCTGGTACCAGCAGAAGCCAGGGAGTCCTCCCCGGTACCTTCTGTACTACTACTCAGACTCAAATAACCACCAGGGCTCTGGAGTCCCCAGCCGCTTCTCTGGATCCAAAGATGCTTCAGCCAATGCAGGGCTTTTACTGATCTCTGGCCTCCAGTCTGAAGATGAGGCTGACTATTACTGTGCCATATGGCACAGCAGCTCTTATGTGTTATTCGGGGGAGGGACCCGACTGACCGTCCT	Y	3	1119	2152	54.78	5000	3	10000	261.5	110.2	183.4
M5-C2-RHS-a	5	C	RHS	2	a	Y	Y	22	GAAGTGCAGCTGGTGGAGTCTGGGGGAGGCGTGGTACAGCCTGGGGGATCCCTGAGACTCTCGTGTGCAGCCTCTGGATTCACCTTTGATGATCATGCCATGCACTGGGTCCGCCAAGTTCCAGGGGAGGGTCTGGAGTGGGTCTCTGGTATTAGATGGAGTGGTGATGACCCAGGCTATGCAGACTCCGTCAAGGGCCGATTCACCATCTCCAGAGACAACGCCAAGAACTCCCTGTATCTGCAAATGAACAGGCTGAGAGCTGAGGACACAGCCTTGTATTACTGTGCGAGAGGCTTGATAGCAGAAATAATCGCAGCCCCGTTTGACTGCTGGGGCCAAGGAGTCCTGGTCACCGTCTCCACAG	CAGCCTGTGCTGACCCAGCCAACCTCCCTCTCAGCATCTCCGGGAGCATCAGCCAGACTCAGCTGCACCTTGAGCAGTGGCATCAATGTTGGTCCTTACAGCATATTCTGGTACCAGCAGAAGCCAGGGAGTCCTCCCCGGTACCTTCTGTACTACTACTCAGACTCAAATAACCACCAGGGCTCTGGAGTCCCCAGCCGCTTCTCTGGATCCAAAGATGCTTCAGCCAATGCAGGGCTTTTACTGATCTCTGGCCTCCAGTCTGAAGATGAGGCTGACTATTACTGTGCCATATGGCACAGCAGCTCTTATGTGTTATTCGGGGGAGGGACCCGACTGACCGTCCTAG	Y	4	20.01	2094	468.8	500	4	84.09	68.68	162.6	89.85
M5-C2-RHS-b	5	C	RHS	2	b	Y	Y	22	ATCCTTTTTCTAGTAGCAACTGCAACCGGTGTACATTCTGAAGTGCAGCTGGTGGAGTCTGGGGGAGGCGTGGTACAGCCGGGGGGATCCCTGAGACTCTCGTGTGCAGCCTCTGGATTCACCTTTGATGATCACGCCATGTACTGGGTCCGCCAAGCTCCAGGGAAGGGTCTGGAGTGGGTCTCTGGTATTAGATGGAGTGGTGATGACCCAGGCTATGGAGACTCCGTCAAGGGCCGATTCACCATCTCCAGAGACAACGCCAAGAACTCCCTGTATCTGCAAATGAACAGGCTGAGAGCTGAGGACACAGCCTTGTATTACTGTGCGAGAGGCGTGATAGCAGAAATAATCGCAGCCCCGTTTGACTGCTGGGGCCAAGGAGTCCTGGTCACCGTC…	ATCCTTTTTCTAGTAGCAACTGCAACCGGTGTACATTCTCAGCCTGTGCTGACCCAGCCAACCTCCCTCTCAGCATCTCCGGGAGCATCAGCCAGACTCAGCTGCACCTTGAGCAGTGGCATCAATGTTGGTCCTTACAGCATATTCTGGTACCAGCAGAAGCCAGGGAGTCCTCCCCGGTACCTTCTGTACTACTACTCAGACTCAAATAACCACCAGGGCTCTGGAGTCCCCAGCCGCTTCTCTGGATCCAAAGATGCTTCAGCCAATGCAGGCCTTTTACTGATCTCTGGCCTCCAGTCTGAAGATGAGGCTGACTATTACTGTGCCATATGGCACAGCAGCTCTTATGTGTTATTCGGGGGAGGGACCCGACTGACCGTCCTAGGTCAGCCCAAG…	Y	3	9.664	375.3	17.83	5000	4	141.5	203.9	437.3	89.58
M5-C2-RHS-c	5	C	RHS	2	c	Y	Y	22	ATCCTTTTTCTAGTAGCAACTGCAACCGGTGTACATTCTGAAGTGCAGCTGGTGGAGTCTGGGGGAGGCGTGGTACAGCCTGGGGGATCCCTGAGACTCTCGTGTGCAGCCTCTGGATTCACCTTTGATGATCATGCCATGCACTGGGTCCGCCAAGCTCCAGGGAAGGGTCTGGAGTGGGTCTCTGGTATTAGATGGAGTGGTGATGACCCAGGCTATGCAGACTCCGTCAAGGGCCGATTCACCATCTCCAGAGACAACGCCAAGAACTCCCTGTATCTGCAAATGAACAGGCTGAGAGCTGAGGACACAGCCTTGTATTACTGTGCGAGAGGCTTGATAGCAGAAATAATCGCAGCCCCGTTTGACTGCTGGGGCCAAGGAGTCCTGGTCACCGTC…	ATCCTTTTTCTAGTAGCAACTGCAACCGGTGTACATTCTCAGCCTGTGCTGACCCAGCCAACCTCCCTCTCAGCATCTCCGGGAGCATCAGCCAGACTCAGCTGCACCTTGAGCAGTGGCATCAATGTTGGTCCTTACAGCATATTCTGGTACCAGCAGAAGCCAGGGAGTCCTCCCCGGTACCTTCTGTACTACTACTCAGACTCAAATAACCACCAGGGCTCTGGAGTCCCCAGCCGCTTCTCTGGATCCAAAGATGCTTCAGCCAATGCAGGGCTTTTACTGATCTCTGGCCTCCAGTCTGAAGATGAGGCTGACTATTACTGTGCCATATGGCACAGCAGCTCTTATGTGTTATTCGGGGGAGGGACCCGACTGACCGTCCTAGGTCAGCCCAAG…	Y	3	6.156	449.7	15.63	5000	4	217.7	372.5	589.2	194.6
M5-C3-RHS-a	5	C	RHS	3	a	N	Y	4	ATCCTTTTTCTAGTAGCAACTGCAACCGGTGTACATTCTGAGGTGCAGCTGGTGCAGTCTGGAGCAGAGGTGAAAAGGCCCGGGGAGTCTCTGAAGATCTCCTGTAAGACTTCTGGATACAGCTTTACCAGCTGCTGGGTCAGCTGGGTGCGCCAGATGCCCGGGAAAGGCCTGGAGTGGATGGGGAACATCTATCCTGGTGATTATGATACCAAATACAACCCGTCCTTCCAAGGCCACGTCACTATCTCAGCCGACAAGTCCACCAACACCACCTACCTACAGTGGAGCAGCCTGAAGGCCTCGGACACCGCCACGTATTACTGTTCGAAAACATATTATAGAGATGGTGTCTGCCACGCCGGGGGGGGCTTTGACTACTGGGGCCAGGGAGTCCTG…	ATCCTTTTTCTAGTAGCAACTGCAACCGGTGTACATTCTTCCTATGATCTGACTCAGCCACCCTCGGTGTCAGTTTCCCCAGGACAGACGGCCAGGATCACCTGTGGGGGAGACAACCTTGGAAGTAAATATGTGCACTGGTACCACCAGAAGCCAGCGCAGGCCCCTGTGCTGGTCATCTATTATGATAGTGACCGGCCCTCAGGGATCCCTGAGCGATTCTCTGGCTCCAAATCAGGGAACACGGCCACCCTGACCATCAGCGGGGTCGAGGCCGGGGATGAGGCTGACTATTACTGTCAGGTGTGGGACAGTAATGGTGAGCATTACTTCTTCGGTGTTGGGACCCGGCTCACCGTCCTAGGTCAGCCCAAGGCTGCCCCCTCGGTCACTCTGTTC…	Y	3	8.423	140.4	19.81	5000	4	3559	2879	3588	982
M5-C3-RHS-b	5	C	RHS	3	b	N	Y	4	ATCCTTTTTCTAGTAGCAACTGCAACCGGTGTACATTCTGAGGTGCAGCTGGTGCAGTCTGGAGCAGAGGTGAAAAGGCCCGGGGAGTCTCTGAAGATCTCCTGTCAGACTTCTGGATACAGCTTTACCAGCTGCTGGGTCTCCTGGGTGCGCCAGATGCCCGGGAAAGGCCTGGAGTGGATGGGAAACATCTATCCAGGTGATTCTGATACCAAATACAACCCGTCCTTCCAAGGCCACGTCACTATCTCAGCCGACAAGTCCACCAGCACCACCTACCTACAGTGGAGCAGCCTGAAGGCCTCGGACACCGCCACCTATTACTGTTCGAAAACATATTATAGAGATGGTGTCTGCCACGCCGGGGGGGGCTTTGACTACTGGGGCCAGGGAGTCCTG…	ATCCTTTTTCTAGTAGCAACTGCAACCGGTGTACATTCTTCCTATGATCTGACTCAGCCACCCTCGGTGTCACTGTCCCCAGGACAGACGGCCAGGATCACCTGTGGGGGAGACAACCTTGGAAGTAAATATGTGCACTGGTACCACCAGAAGCCAGCGCAGGCCCCTGTGTTGGTCATCTATTATGATAGTGACCGGCCCTCAGGGATCCCTGAGCGATTCTCTGGCTCCAAATCAGGGAACACGGCCACCCTGACCATCAGCGGGGTCGAGGCCGGGGATGAGGCTGACTATTACTGTCAGGTGTGGGACAGTAATAGTGAGCATTACTTCTTCGGTGTTGGGACCCGGCTCACCGTCCTAGGTCAGCCCAAGGCTGCCCCCTCGGTCACTCTGTTC…	Y	3	6.603	338.4	7.586	5000	4	458.8	116.3	82.97	155.5
M5-C10-RHS-a	5	C	RHS	10	a	N	Y	2	ATCCTTTTTCTAGTAGCAACTGCAACCGGTGTACATTCTGAGGTGCAGCTGGTGCAGTCTGGAGCAGAGGTGAAAAGGCCCGGGGAGTCTCTGAAGATCTCCTGTAAGACTTCTGGATACAGCTTTATTAGCGACTGGATCAGCTGGGTGCGCCAGATGCCCGGGAAGGGCCTGGAGTGGATGGGGAGCATCTATCCAGGTGATTCTGATACCAAATACAACCCGTCCTTCGAAGGCCACGTCACTATCTCAGCCGACAAGTCCATCAGCACCACCTTCCTGCAGTGGAGCAGCCTGAAGGCCTCGGACACCGCCACGTATTACTGTGCCAAAATATTGTCGAATACAGGGTTTGACTACTGGGGCCAGGGAGTCCTGGTCACCGTCTCCTCAGCGTCG…	ATCCTTTTTCTAGTAGCAACTGCAACCGGTGTACATTCTGATATAGTGATGACCCAGACTCCAGTCTCCCTGCCCGTCACCCCTGGAGAGCCGGCCTCCATCTCCTGCAGGTCTAGTCAGAGCCTCCTGGATAGTTATGGATACACTCATTTGTACTGGTACCTGCAGAAGCCAGGCCAGTCTCCACAACTCCTGATCTTTTTGGGTTCCAACCGGGCCTCTGGAGTCCCAGACAGGTTCAGTGGCAGTGGGTCAGGCACTGATTTCACACTGAAAATCAGCAGTGTGGAGTCTGAGGATGTTGGGGTTTACTACTGCATGCAAACTCTACAAACTCCGTACAGTTTTGGCCAGGGGACCAAAGTGGAGATCAAACGTACGGTGGCTGCACCATCTGTC…	Y	1	1307	5000	5000	5000	0	10000	10000	10000	10000
M5-C10-RHS-b	5	C	RHS	10	b	N	Y	2	ATCCTTTTTCTAGTAGCAACTGCAACCGGTGTACATTCTGAGGTGCAGCTGGTGCAGTCTGGAGCAGAGGTGAAAAGGCCCGGGGAGTCTCTGAAGATCTCCTGTAAGACTTCTGGATACAGCTTTATTAGCGACTGGATCAGCTGGGTGCGCCAGATGCCCGGGAAGGGCCTGGAGTGGATGGGGAGCATCTATCCAGGTGATTATGATACCAAATACAACCCGTCCTTCCAAGGCCACGTCACTATCTCAGCCGACAAGTCCATCAGCACCACCTTCCTGCAGTGGAGCAGCCTGAAGGCCTCGGACACCGCCACGTATTACTGTGCCAAAATATTGTCGAATACAGGGTTTGACTACTGGGGCCAGGGAGTCCTGGTCACCGTCTCGTCAGCGTCG…	ATCCTTTTTCTAGTAGCAACTGCAACCGGTGTACATTCTGATATAGTGATGACCCAGACTCCAGTTTCCCTGCCCGTCACCCCTGGAGAGCCGGCCTCCATCTCCTGCGGGTCTAGTCAGAGCCTCCTGGATAGTTATGGATACACTCATTTGTACTGGTACCTGCAGAAGCCAGGCCAGTCTCCACAACTCCTGATCTTTTTGGGTTCCAACCGGGCCTCTGGAGTCCCAGACAGGTTCAGTGGCAGTGGGTCAGGCACTGATTTCACACTGAAAATCAGCAGTGTGGAGTCTGAGGATGTTGGGGTTTACTACTGCATGCAAACTCTACAAACTCCGTACAGTTTTGGCCAGGGGACCAAAGTGGAGATCAAACGTACGGTGGCTGCACCATCTGTC…	Y	0	5000	5000	5000	5000	0	10000	10000	10000	10000
M6-C1-LHS-a	6	C	LHS	1	a	Y	Y	25	ATCCTTTTTCTAGTAGCAACTGCAACCGGTGTACATTCTCAGGTGCAGCTGCAGGAGTCGGGCCCAGGAATGGTGAAGCCTTCAGAGACCCTCTTCCTCACCTGCGCTGTCTCTGGTGGCTCCATCAGCGATAGTTACTGGTGGACCTGGATCCGCCAGTCCCCAGGGAAGGGACTGGAGTGGATTGGAAACATCTATGACAGTTATTCGAATACCAACTACAACCCCTCCCTCAAAAGTCGAGTCACCATTTCAAAAGACACGTCCAAGAACCAGTTCTCCTTGAGGCTGCGCTCTGTGACCGCCGCGGACACGGCCGTGTATTACTGTGCGAGAGACTTTCGGTTAGCTGGTCTCAGCTGGTTCGATGTCTGGGGCCCGGGAGTCCTGGTCACCGTC…	ATCCTTTTTCTAGTAGCAACTGCAACCGGTGTACATTCTTCTTCTGAGCTGACTCAGGACCCTGCAGTGTCTGTGGCCTTGGGACAGGCAGTCAGGATCACCTGCCAAGGAGACAGCCTCAGAAGCTATTATACAAGCTGGTATCAGCAGAAGCCAGGCCAGGCCCCTGTTTTGGTCGTCCATGGTAACAACAAGCGGCCCTCAGGGATCCCAGAGCGATTCTCTGGCTCCACCTCAGGAGACACAGCTTCCTTGACCATCACTGGGGCTCAGGTGGAAGATGAGGCTGACTATTTCTGTGACTCCTGGGACAGCAGTGGTACCCATTTATTCGGAAGAGGGACCCGGCTGACCGTCCTAGGTCAGCCCAAGGCTGCCCCCTCGGTCACTCTGTTCCCG…	Y	3	70.89	139.5	139.5	5000	3	10000	166.4	448.1	125.2
M6-C8-LHS-a	6	C	LHS	8	a	N	Y	8	ATCCTTTTTCTAGTAGCAACTGCAACCGGTGTACATTCTCAGGTGCAGCTGCAGGAGTCGGGCCCAGGAGTGGTGAAGCCTTCAGAGACCCTGTCCCTCACCTGCGCTGTCTCTTATGGCTCCATCACCGATAGTTACTATTGGAGCTGGATCCGCCAGCCCCCAGGGAAGGGACTGGAGTGGATTGGGTACATCTATGGCAGTGGTGCGGGCATTAACTATAACCCCTCCCTCAAGAGTCGAGTCACGATTTCAAAAGACACGTCCAAGAACCAGTTTTCCTTGAGGCTGAGTTCTGTGACCGCCGCGGACACGGCCGTGTATTTCTGTGCGAGAGATTTCCGGATAGCAGCGGCTCACTGGTTCGATGTCTGGGGCCCGGGAGTCCCGGTCACCGTC…	ATCCTTTTTCTAGTAGCAACTGCAACCGGTGTACATTCTGATATTGTGATGACCCAGACTCCTCTCTCCCTGCCCGTCACCCCTGGAGAGCCGGCCTCCATCTCCTGCAGGTCTAGTCAGAGCCTCTTGCATAGTGAGGATGGAAACACCTATTTGGATTGGTACCTGCAGAAGCCAGGCCAGTCTCCACAGCTCTTGATTTATGAGGTTTCCAACCGGGCCTCTGGAGTCCCAGACAGGTTCAGTGGCAGTGGGTCAGACACTGATTTCATACTGAAAATCAGTAGAGTGGAGGCTGAGGATGTTGGGGTTTATTACTGCATGCAAGATCTAGAGTTTCCTCTCACTTTCGGCGGAGGGACCAAGGTGGAGATCAAACGTACGGTGGCTGCACCATCT…	Y	3	29.84	426.6	426.6	5000	4	8198	523.1	741.6	371.9
M6-C8-LHS-b	6	C	LHS	8	b	N	Y	8	ATCCTTTTTCTAGTAGCAACTGCAACCGGTGTACATTCTCAGGTGCAGCTGCAGGAGTCGGGCCCAGGAGTGGTGAAGCCTTCAGAGACCCTGTCCCTCACCTGCGCTGTCTCTTATGGCTCCATCAGCGATAGTTACTACTGGAGCTGGATCCGCCAGCCCCCAGGGAAGGGACTGGAGTGGATTGGGTACATCTATGGTAGTGGTGCGAGCACCAACTATAACCCCTCCCTCAAGAGTCGAGTCACCATTTCAAAAGACACGTCCAAGAACCAGTTCTCCTTGAAGCTGACTTCTGTGACCGCCGCGGACACGGCCGTGTATTTCTGTGCGAGAGATTTCCGGATAGCAGCGTCTCACTGGTTCGATGTCTGGGGCCCGGGAGTCCTGGTCACCGTC…	ATCCTTTTTCTAGTAGCAACTGCAACCGGTGTACATTCTGATATTGTGATGACCCAGACTCCACTCTCCCTGCCCGTCACCCCTGGAGAGCCGGCCTCCATCTCCTGCAGGTCTAGTCAGAGCCTCTTGCATAGTGAGGATGGAAACACCTATTTGGATTGGTACCTGCAGAAGCCAGGCCAGTCTCCACAACTCTTGATTTATGAGGTTTCCAACCGGGCCTCTGGAGTCCCAGACAGGTTCAGTGGCAGTGGGTCAGACACTGATTTCATTCTGAAAATCAGTAGAGTGGAGGCTGAGGATGTTGGGATTTATTACTGCATGCAAGATCTAGAATTTCCTCTCACTTTCGGCGGAGGGACCAAGGTGGAGATCAAACGTACGGTGGCTGCACCATCT…	Y	3	51.06	481	481	5000	ND
M6-C12-LHS-a	6	C	LHS	12	a	N	Y	5	ATCCTTTTTCTAGTAGCAACTGCAACCGGTGTACATTCTCAGGTGCAGCTGCAGGAGTCGGGCCCAACAATGGTAAAGCCTTCGGAGACCCTGTCCCTCACCTGCGCTGTCTCTGGTGGCTCCATCATCAGTAATAACTGGTGGAGCTGGCTCCGCCAGTCCCCAGGGAAGGGGCTGGAATGGATTGGGGGTATCCATGGTAGTGTTGCGAGCACCGAACACAACCCCTCCCTCAAGAGTCGAGTCACCATTTCAAAAGACACGTCCAAGAAGCAGTTCTCCCTGAACCTGAGCTCTGTGACCGCCGCGGACACCGCCGTGTATTACTGTGCGAGATGGTACTGGGATGATTTTTATGTAGGATATTATGACTATTGGGGCCAGGGAGTCCTGGTCACC…	ATCCTTTTTCTAGTAGCAACTGCAACCGGTGTACATTCTGACATTCAGATGTCCCAGTCTCCATCCTCCCTGTCTGCATCTGTAGGAGACAGAGTCACCATCACTTGCCGGGCAAGTCAGGTCATTAGCAGTTATTTAAATTGGTATCAGCAGAAACCGGGGAAAGCCCCTAACCTCCTGGTCTATTCTGCAAACAGTTTGGCAAGTAGGGTCCCGTCAAGGTTCAGCGGCAGTGGATCTGGAACAAAATTCACTCTCACCATCAGCAGCCTGCAGCCTGAAGATTTTGCAACTTATTACTGTCAACAGGGTAATAGTAACCCTTACAATTTTGGCCAGGGGACCAAAGTTGAGATCAAACGTACGGTGGCTGCACCATCTGTCTTCATC	Y	3	11	44.2	44.2	5000	0	10000	10000	10000	10000
M6-C12-LHS-b	6	C	LHS	12	b	N	Y	5	ATCCTTTTTCTAGTAGCAACTGCAACCGGTGTACATTCTCAGGTGCAGCTGCAGGAGTCGGGCCCAACAATGGTGAAGCCTTCGGAGACCCTGTCCCTCACCTGCGCTGTCTCTGGTGGCTCCGTCATCAGTAATAACTGGTGGAGCTGGCTCCGCCAGTCCCCAGGGAAGGGACTGGAATGGATTGGGGGTATCCATGGTAGTGTTGCGAGCACCGAATACAATCCCTCCCTCAAGAGTCGAGTCACCATTTCAAAAGACACGTCCAAGAACCAGTTCTCCCTGAACCTGAACTCTGTGACCGCCGCGGACACCGCCGTGTATTTCTGTGCGAGATGGTACTGGGATGATTTTTATGTAGGATATTATGACTACTGGGGCCAGGGAGTCCTGGTCACC…	ATCCTTTTTCTAGTAGCAACTGCAACCGGTGTACATTCTGACATTCAGATGTCCCAGTCTCCATCCTCCCTGTCTGCATCTGTGGGAGACAGAGTCACCATCACTTGCCGGGCAAGTCAGGGCATTAGTAGTTATTTAAATTGGTATCAGCAGAAACCGGGGAAAGCCCCTAACCTCCTGGTCTACTCTGCGATTCGTTTGGCAAGTAGGGCCCCATCAAGGTTCAGCGGCAGTGGATCTGGAACAGAATTCACTCTCACCATCAGCAGCCTGCAGCCTGAAGATTTTGCAACTTATTACTGTCAACAGGGTAATAGTAACCCTTACAATTTTGGCCAGGGGACCAAAGTGGAGATCAAACGTACGGTGGCTGCACCATCTGTCTTCATC	Y	3	9.372	35.96	35.96	5000	ND
M6-C19-LHS-a	6	C	LHS	19	a	N	Y	2	ATCCTTTTTCTAGTAGCAACTGCAACCGGTGTACATTCTCAGGTGCAGCTGCAGGAGTCGGGCCCAGGACAGGTGAAGCCTTCGGAGACCCTGTCCCTCACCTGCGCTGTCTCTGGTGGTTTCATCACCAGTGCTTACGACTACTGGAGCTGGATCCGCCAGCCCCCAGGGAAGGGACTGGAGTGGATTGGATACATCACTTATAGTGGGACCACCAGCTACAATCCGTCCCTCGAGAGTCGAGTCACTTTTTCAAGAGACACGTCCAAGAACCAGTTCTCCCTGAAGCTGACCTCTATGACCGCCGCGGACACGGCCGTGTATTACTGTGCGAAAGGTATAAACGGTTTGGATTCCTGGGGCCAAGGGGTCGGCGTCACCGTCTCCTCAGCGTCGACC…	ATCCTTTTTCTAGTAGCAACTGCAACCGGTGTACATTCTGACATCCAGATGACCCAGTCTCCATCCTCCCTGTCTGCATCTGTTGGAGACAGAGTCACCATCACTTGTCGGGCAAGTCAGGACATTAGGAGTTATTTAGCGTGGTATCAGCAGAAACCAGGGAAAGCCCCGAAGCCCCTGATCTATTACGCATCCAATTTGGGAAATGGGGTCCCATCAAGGTTCAGCGGCAGTGGATCTGGGACAGAATTCACTCTCACCATCAGCAGCCTGCAGTCTGAAGATTTTGCAGTTTATTACTGTCAACAGTATAACAATGACCCCTGGACTTTCGGCCAAGGGACCAAGGTGGACATCAAACGTACGGTGGCTGCACCATCTGTCTTCATC	Y	3	8.168	39.43	39.43	5000	3	380.8	1.976	3.049	10000
M6-C19-LHS-b	6	C	LHS	19	b	N	Y	2	ATCCTTTTTCTAGTAGCAACTGCAACCGGTGTACATTCTCAGGTGCAGCTGCAGGAGTCGGGCCCAGGACTGGTGAAGCCTTCGGAGACCCTGTCCCTCACCTGCGCTGTCTCTGGTGGTTCCATCACCAGTGGTTACGACTACTGGAGCTGGATCCGCCAGCCCCCAGGGAAGGGACTGGAGTGGATTGGGTACATCACTTATAGTGGGAGTACCAGCTACAACCCGTCCCTCAAGAGTCGAGTCACCATTTCAAGAGACACGTCCAAGAACCAGTTCTCCCTGAACCTGAACTCTGTGACCGCCGCGGACACGGCCGTGTATTACTGTGCGAGAGGTATAAACGGTTTAGATTCCTGGGGCCAAGGGGTCGTCGTCACCGTCTCCTCAGCGTCGACC…	ATCCTTTTTCTAGTAGCAACTGCAACCGGTGTACATTCTGACATCCAGATGACCCAGTCTCCATCCTCTCTGTCTGCATCTGTTGGAGACAGAGTCACCATCACTTGTCGGGCAAGTCAGGGCATTAGAAGTTATTTAGCGTGGTATCAGCAGAAACCTGGGAATGCCCCGAAGCCCCTGATCTATTACGCATCGAATTTGCAAGATGGGGTCCCATCAAGGTTCAGCGGCAGTGGATCTGGGACAGAATTCACTCTCACCATCAGCAGCCTGCAGTCTGAAGATTTTGCAGTTTATTACTGTCAGCAGTATACCAATGACCCCTGGACTTTCGGCCAAGGGACCAAGGTGGAATTCAAACGTACGGTGGCTGCACCATCTGTCTTCATC	Y	3	4.692	38.66	38.66	5000	ND
M6-C53-LHS-a	6	C	LHS	53	a	N	N	1	ATCCTTTTTCTAGTAGCAACTGCAACCGGTGTACATTCTCAGGTGCAGCTGCAGGAGTCGGGCCCAGGACTGGTGAAGCCTTTGGAGACCCTGTCCCTCACCTGCGCTGTCTCTGGTGACTCCATCAGCAGTAACTACTGGAGCTGGATCCGCCAGCCCCCAGGGAAGAGACTGGAGTGGATTGGATATATCTATGGTAGTGGTAGTGGCACCAACTACAACCCCTCCCTCAAGAGCCGAGTCACCCTGTCAGTGGACACGTCCAAGAACCAATTCTCCCTGAAGCTGAACTCTGTGACCGCCGCGGACACGGCCGTGTATTATTGTGCGAGAAATTTTGACTACTGGGGTCAGGGAGTCCTGGTCACCGTCTCCTCAGCGTCGACCAAGGGCCCATCG…	ATCCTTTTTCTAGTAGCAACTGCAACCGGTGTACATTCTGACATCCAGATGACCCAGTCTCCATCCACCCTGTCTGCATCTGTAGGAGACAGAGTCACCCTCACTTGCCGGGCGAGTCAGGACATTACTAATGATTTAGCCTGGTATCAGCAGAAACCGGGGGAAGCTCCTAAACTCCTGATCTATGAGGCATCCAGTTTCCAAATTGGGATTCCCTCTCGGTTCCGCGGCAGTGGATCTGGGACGGACTTCACTCTCACCATCAGCAGCCTGCAGTCTGAAGATTTTGCAACTTATTATTGTCAACATTATTACACTACCCCGTGGACGTTCGGCCAAGGGACCAAGGTGGAAATCAAACGTACGGTGGCTGCACCATCTGTCTTCATC	Y	0	5000	5000	5000	5000	ND
M6-C95-LHS-a	6	C	LHS	95	a	N	N	1	ATCCTTTTTCTAGTAGCAACTGCAACCGGTGTACATTCTCAGGTCCAGCTGGTGCAGTCCGGGGCTGAGGTGAAGAAGCCTGGGGCCTCAGTGATGCTTTCCTGCGAGGCCTCTGGATTCACCTTCGACACCTATGCTATCAGCTGGGTGCGACAGGCCCCTGGCCAGGGACTTGAGTGGGTGGGAGTGATCATCCCCCTTAGTGTTATCACTAACTACGCAGAGAAGTTCCAGGGCAGAGTCACGATTACCGCGGACACGTCCAAAAACACTGTTTACTTGAAGTTGAGCAGCCTGAGATTTGAAGACACGGCCCTATATTTTTGTGCGAGAGAGCAACTGCAACAGCTCTGGCTCGATGTCTGGGGCCCGGGAGTCCCGGTCACCGTCTCCTCAGCG…	ATCCTTTTTCTAGTAGCAACTGCAACCGGTGTACATTCTCAGTCTGCCCCGACTCAGCCTCCCTCTGTGTCTGGGTCTCCTGGACAGTCGGTCACCATCTCCTGCACTGGAACCAGTAGTGATATTGGGCATTATAATGCTGTGTCTTGGTACCAACAGCACCCAGGCACAGCCCCCAAGCTCATGATTTATGGTGTCAGTAATCGGCCCTCAGGGGTCTCTGATCGCTTCTCTGGCTCCAAGTCTGGCAACACGGCCTCCCTGACCATCTCTGGCCTCCAGGCTGAGGACGAGGCTGATTATTACTGTTGTTCATACACAGCCAGTAGTACCTTGTCATTCGGAGGAGGGACCCGGCTGACCGTCCTAGGTCAGCCCAAGGCTGCCCCCTCGGTCACT…	Y	3	14.62	152.9	152.9	5000	0	10000	10000	10000	10000
M6-C103-LHS-a	6	C	LHS	103	a	N	N	1	ATCCTTTTTCTAGTAGCAACTGCAACCGGTGTACATTCTCAGGTGCAGCTGCAGGAGTCGGGCCCGGGAGTGGTGAAGCCTTCGGAGACCCTGTCCCTCACCTGCGCTGTCTCTGGTGCCTCCATCAGCAGTGGTTACTACTACTGGAGCTGGATCCGCCAGCCCCCAGGGAAGGGGCTGGAGTGGATTGGGGGAATATATAGTAATAGTGAGAGTACCAAGTACAATTCCTCCCTCAAGAGTCGAGTCACCATTTCAAAAGACACGTCCAAGAACCACTTCTCCCTGAAGCTGAGGTCTGTGACCGCCGCGGACTCGGCCGTGTATTACTGTGCGAGAGATGACACGGTCTATCATTGGAACGACGAACTTTACTTCGATTTGTGGGGCCAGGGCGCC…	ATCCTTTTTCTAGTAGCAACTGCAACCGGTGTACATTCTCAGCCTGTGCTGACCCAGCCAACCTCCCTCTCAGCATCTCCGGGAGCATCAGCCAGACTCAGCTGCACCTTGAGCAGTGGCATCAATGTTGGTAGTTACAGCATATTCTGGTACCAGCAGAAGCCAGGGAGTCCTCCCCGCTACCTTCTGTACTTCTACTCAGACTCAAGTAAGGGCCAGGGGTCTGGAGTCCCCAGCCGCTTCTCTGGATCCAAAGATGCTTCAGCCAATGCAGGGCTTTTACTGATCTCTGGGCTCCAGTCTGAAGATGAGGCTGACTATTACTGTGCCATATGGCACAGCAGCGCTTCGTTCTTCGGAGGAGGGACCCGACTGACCGTCCTAGGTCAGCCCAAGGCT…	Y	0	5000	5000	5000	5000	ND
M6-C104-LHS-a	6	C	LHS	104	a	N	N	1	ATCCTTTTTCTAGTAGCAACTGCAACCGGTGTACATTCTGAGGTGCAGCTGGTGGAGTCTGGAGGAGGCTTGGTTCAGCCTGGGGGGTCCCTGAGACTCTCCTGTGCAGCCTCTGGATTCACCTTCAGTGGCTATGGCATGCACTGGGTCCGCCAGGCTCCAGGGAAGGGGCTGGAGTGGGTGGCAGTTATATGGTATGATGGAAGTCAGAAATACTACGCAGACTCTGTGAAGGACCGATTCACCCTCTCCAGAGACAATTCCAAGAACATGGTATATCTTCAGATGAACAACCTGAGATTGGAGGACACGGCCGTCTATTACTGTGCGAAGGGTTGTAGTAATACTTACTGCTCGTACTACTTTGAATCTTGGGGCCAGGGAGTCCTGGTCACCGTC…	ATCCTTTTTCTAGTAGCAACTGCAACCGGTGTACATTCTCAGCCTGTGCTGACTCAGCCATCCTCTGCATCGGCCTCCCTGGGAGCCTCGGTCACACTCGCCTGCACCCTGAGTAGCGGCTACAGTAATTATGAGGTGGACTGGCACCAGCAGAGACCAGGGAAGGGCCCTCACTTTGTGATGCGAGTGGGCACAGGTGGGATTGTGGGATCCAAGGGGGATGGCATCCCTGATCGCTTCTCAGGCTCGGGCTCCGGCCTGAATCGGTTCCTGACCATCGATAACATTCAAGAAGAGGATGAGAGTGACTTCCACTGTGGGGCAGAGTACGGCACTGGGGACAACTTCGTATATGTGTTCGGAAGTGGCACCAAGTTGACCGTCCTCGGTCAGCCCAAG…	Y	0	5000	5000	5000	5000	ND
M6-C118-LHS-a	6	C	LHS	118	a	N	N	1	ATCCTTTTTCTAGTAGCAACTGCAACCGGTGTACATTCTCAGCTGCAGCTGCAGGAGTCGGGCCCAGGACTGGTGAAGCCTTCGGAGACCCTGTCCCTCACCTGCGCTGTCTCTGGTGTCTCTATCACCAGTGGCTACTGGAGCTGGTTCCGCCAGGCCCCAGGGAAGGGACTGGAGTGCATAGGATATATCTATGGTAGTGACAGAACTACCAACTACAACCCCTCCCTCAAGAGTCGAGTCGCCCTGTCAGTAGACACGTCGAAGAACCAGCTCTCCCTGAAACTTAACTCTGTGACCGCCGCGGACACGGGCGTGTATTATTGTGCGAGTGGGATAGCAGCGGTCGACTTCTTGGGCCAGGGAGTCCTGGTCACCGTCTCCTCAGCGTCGACCAAG…	ATCCTTTTTCTAGTAGCAACTGCAACCGGTGTACATTCTGATATTGTGATGACCCAGACTCCACTCTCCCTGCCAGTCACCCCTGGAGAGCCGGCCTCCATCTCCTGCAGGTCTAGTCAGAGCCTCCTGCACACTGATGGATACACCTATTTGGATTGGTACCTGCAGAAGCCAGGCCAGTCTCCGCAGCTCCTGATTTATGGGGGTTCCAACAGAGCCTCTGGAGTCCCAGACAGGTTCAGTGGCAGTGGGTCAGGCACTGATTTCACACTGAAAATCAGCAAGGTGGAGGCGGAGGATGTTGGGGTTTATTACTGCATGCAAAATAAAGAGTTTCTCACTTTCGGCGGAGGGACCAGGGTGGAGATCAAACGTACGGTGGCTGCACCATCTGTCTTC…	Y	2	5000	52.18	11.07	5000	3	10000	1.529	3.835	7.568
M6-C1-Mem-a	6	C	Mem	1	a	Y	Y	25	ATCCTTTTTCTAGTAGCAACTGCAACCGGTGTACATTCTCAGGTGCAGCTGCAGGAGTCGGGCCCAGGAGTGGTGAAGCCTTCAGAGACCCTGTCCCTCACCTGCGCTGTCTCTGGTGGCTCCATCAGCGATAGTTACTGGTGGAGTTGGATCCGTCAGCCCCCAGGGAAGGGACTGGAGTGGATTGGGTATATCTATGGTAGTAGTCCGAACACCAACTACAACCCCTCCCTCAAAAGTCGAGTCACCATTTCAAAAGACGCGTCCAAGAACCAGTTCTCCTTGAAGATGAGGCCTATGACCGCCGCGGACACGGCCGTCTATTACTGTGTGAGAGACTTTCGGGTAGCTGGTCTCAGCTGGCTCGATGTCTGGGGCCCGGGAGTCCTGGTCACCGTC…	ATCCTTTTTCTAGTAGCAACTGCAACCGGTGTACATTCTTCTTCTGAGCTGACTCAGGACCCTGCAGTGTCTGTGGCCTTGGGACAGACAGTCAGGATCACCTGCCAAGGAGACAGCCTCAGAAGTTATTATGCAAGCTGGTACCAGCAGAAGCCAGGCCAGGCCCCTGAACTGGTCGTCCATGGTAACAACAACCGGCCCTCAGGGATCCCAGAGCGATTCTCTGGCTCCAGGTCAGGAAACACAGCTTCCTTGACCATCACTGGGGCTCAGGTGGAAGATGAGGCTGACTATTACTGTGACTCCTGGGACAGCAGCGGTACCCATTTATTCGGAGGAGGGACCCGGCTGACCGTCCTAGGTCAGCCCAAGGCTGCCCCCTCGGTCACTCTGTTCCCG…	Y	3	59.98	188.4	52.46	5000	3	10000	288.2	453.9	196.3
M6-C1-Mem-b	6	C	Mem	1	b	Y	Y	25	ATCCTTTTTCTAGTAGCAACTGCAACCGGTGTACATTCTCAGGTGCAGCTGCAGGAGTCGGGCCCAGGAGTGGTGAAGCCTTCAGAGACCCTGTCCCTCACCTGCGCTGTCTCTGGTGGCTCCATCAGCGATAGTTACTGGTGGACTTGGATCCGCCAGCCCCCAGGGAAGGGACTGGAGTGGATTGGGTATATCTATGGTGGTAGTCCGAACACCAACTACAACCCCTCCCTCAAAAGTCGAGTCACCATTTCAAAAGACGCGTCCAAGAACCAGTTCTCCTTGAAGATGAGGCCTATGACCGCCGCGGACACGGCCGTCTATTACTGTGTGAGAGACTTTCGGGTAGCTGGTCTCAGCTGGCTCGATGTCTGGGGCCCGGGAGTCCTGGTCGCCGTC…	ATCCTTTTTCTAGTAGCAACTGCAACCGGTGTACATTCTTCTTCTGAGCTGACTCAGGACCCTGCAGTGTCTGTGGCCTTGGGACAGACAGTCAGGATCACCTGCCAAGGAGACAGCCTCAGAAGTTATTATGCAAGCTGGTACCAGCAGAAGCCAGGCCAGGCCCCTGAACTGGTCGTCCATGGTAACAACAACCGGCCCTCAGGGATCCCAGAGCGATTCTCTGGCTCCAGGTCAGGAAACACAGCTTCCTTGACCATCACTGGGGCTCAGGTGGAAGATGAGGCTGACTATTATTGTGATTCCTGGGACAGCCGCGGTACCCATTTATTCGGAGGAGGGACCCGGCTGACCGTCCTAGGTCAGCCCAAGGCTGCCCCCTCGGTCACTCTGTTCCCG…	Y	3	90.42	106.5	42.62	5000	ND
M6-C2-Mem-a	6	C	Mem	2	a	Y	Y	25	ATCCTTTTTCTAGTAGCAACTGCAACCGGTGTACATTCTGAGGTGCAGCTGGTGCAGTCTGGAGCAGAGGTGAAAAGGCCCGGGGAGTCTCTGAGGATCTCCTGTAAGACTTCTGGATACATCTTTACCCACAGCTGGATCAACTGGGTGCGCCACATACCCGGGAAAGGCCTGGAGTGGATGGGGAGCATCTATCCTGGTGATTCTGATACCAAATACAACCCGTCCTTCCAAGACCACGTCACTATCTCAGCCGACAAGTCCATCAGCGCCACCTACCTACAGTGGAGCAGCCTGAAGGCCTCGGACACCGCCACGTATTACTGTGCGAAACCGCCTTGGACTGGTGATTCCTACTACTTCGATCTCTGGGGCCCTGGCACCCCAATCACCATCTCC…	ATCCTTTTTCTAGTAGCAACTGCAACCGGTGTACATTCTTCCTATGAGCTGACTCAGCCACCCTCGGTGTCGGTGTCCCCAGGACAGATGGCCAGGATCACCTGTGGGGGAGACAATATTGGAAGTAAAAATGTGCAGTGGTACCAGCACAAGCCAGCGCAGGCCCCTGTGCTGGTCATCTATGCTGATAGGGAACGGCCCTCAGGGATCCCTGAGCGATTCTCTGGCTCCAAGTCAGGGAACGGGGCCACCCTGACCATCAGCGGGGTCGAGGCCGGGGATGAGGCTGACTATTACTGTCAGGTTTGGGATAGTAATAGAGATCATTACATCTTCGGTGTTGGGACCCGGCTCACCGTCCTAGGTCAGCCCAAGGCTGCCCCCTCGGTCACTCTGTTC…	Y	0	5000	5000	5000	5000	ND
M6-C3-Mem-a	6	C	Mem	3	a	Y	Y	12	ATCCTTTTTCTAGTAGCAACTGCAACCGGTGTACATTCTGAGGTGCAGCTGGTGCAGTCTGGAGCAGAGGTGAAAAGGCCCGGGGAGTCTCTGAGGATCTCCTGTAAGACTTCTGGATACAGCTTTACCATCACCTGGATCACCTGGGTGCGCCAACTGCCCGGGAGAGGCCTGGAGTGGATGGGGAGCATCTATCCTGGTGATTCTGATACCAAATACAACCCGTCCTTCCAAGGCCACGTCACTCTCTCAGCCGACAAGTCCATCAGCACCACCTACCTGCAGTGGAACAGCCTGAAGGCCTCGGACACCGCCACCTATTATTGTGTGAAGGGTGGGATAACTACGGGCTCATTGGATGTCTGGGGCCGGGGAGCTCTGGTCACCGTCTCCCCAGCG…	ATCCTTTTTCTAGTAGCAACTGCAACCGGTGTACATTCTTCCTATGATCTGACTCAGCCACCCTCGGTGTCAGTGTCCCCAGGACAGACGGCCAGGATCACCTGTGGGGAAGACAACCTTGGAAGTAAACATGTGCACTGGTACCACCAGAAGCCAGCGCAGGCCCCTGTCCTGGTCATCTATTTTGATAGTGACCGGCCCTCAGGGATCCCTGAGCGATTCTCTGGCTCCAAGTCAGGGAACACCGCCACCCTGACCATCAGCGGGGTCGAGGCCGGGGATGAGGCTGACTATTACTGTCAGGTGTGGGACAGTAATAGTGATCATTACATCTTCGGTACTGGGACCCGGCTCACCGTCCTAGGTCAGCCCAAGGCTGCCCCCTCGGTCACTCTGTTC…	Y	2	7.121	5000	132.6	5000	4	168.9	144.3	176.7	79.59
M6-C4-Mem-a	6	C	Mem	4	a	Y	Y	9	ATCCTTTTTCTAGTAGCAACTGCAACCGGTGTACATTCTGAGGTGCAGCTGGTGGAGTCTGGAGGAGGCTTGGTTCAGCCTGGGGGGTCCCTGAGACTCTCCTGTGCAGCCTCTGGATTCACCTTCAGTAGTCATGGCATTCACTGGGTCCGCCAGGCTCCAGGGAAGGGGCTGGAGTGGGTGGCAGTTATATGGTATGATGGAAGTAAGAAATATTACGCAGACTCTGTGAAGGACCGATTCACCATCTCCAGAGACAATTCCAAGAACATGTTATATCTTCAAATGAACAACCTGAAAATGGAGGACACGGCCGTGTATTATTGTGCGAGAGATCGTTACGAGGATGATCACGGTTACTTTCTAATTGACTACTGGGGCCAGGGAGTCCTGGTCACC…	ATCCTTTTTCTAGTAGCAACTGCAACCGGTGTACATTCTTCCTATGAGCTGACTCAGCCACCCTCGGTGTCGGTGTCCCCAGGACAGATGGCCAGGATCACCTGTGGGGGAGACAACATTGGAAGTAAAAATGTGCAGTGGTACCAGCAGAAGCCAGCGCAGGCCCCTGTGCTGGTCATCTATGATGATAACGAACGGCCCTCAGGGATCCCTGAGCGATTCTCTGGCTCCAACTCAGGGAACACGGCCACCCTGACCATCAGCGGGGTCGAGGCCGGGGATGAGGCTGACTATTACTGTCAGATGTGGGATAGTGTTAGTAATCATCCGTTATTCGGAGGAGGGACCCGGCTGACCGTCCTAGGTCAGCCCAAGGCTGCCCCCTCGGTCACTCTGTTC…	Y	4	9.174	121.2	39.74	73.26	3	2892	4579	4333	10000
M6-C4-Mem-b	6	C	Mem	4	b	Y	Y	9	ATCCTTTTTCTAGTAGCAACTGCAACCGGTGTACATTCTGAGGTGCAGCTGGTGGAGTCTGGAGGAGGCTTGGTTCAGCCGGGGGGGTCCCTGAGACTCTCCTGTGCAGCCTCTGGATTCACCTTCAGTAGCCATGGCATTCACTGGGTCCGCCAGGCTCCAGGGAAGGGGCTGGAGTGGGTGGCAGTTATATGGTATGATGGAAGTAAGAAATATTACGCAGACTCTGTGAAGGACCGATTCACCATCTCCAGAGACAATTCCAAGAACATGTTATATCTTCAAATGAACAACCTGAAATTGGAGGACACGGCCGTGTATTATTGTGCGAGAGATCGTTACGAGGATGATCACGGTTACTTTCTAATTGACTACTGGGGCCAGGGAGTCCTGGTCACC…	ATCCTTTTTCTAGTAGCAACTGCAACCGGTGTACATTCTTCCTATGAGCTGACTCAGCCACCCTCGGTGTCGGTGTCCCCAGGACAGATGGCCAGGATCACCTGTGGGGGAGACAACATTGGAAGTAAAAATGTGCAGTGGTACCAGCAGAAGCCACCACAGGCCCCTGTGCTGGTCATCTATGATGATAACGAACGGCCCTCAGGAATCCCTGTGCGATTCTCTGGCTCCAACTCAGGGAACACGGCCACCCTGACCATCAGCGGGGTCGAGGCCGGGGATGAGGCTGACTATTACTGTCAGGTATGGGATAGTACTAGTAATCATCCGTTATTCGGAGGAGGGACCCGGCTGACCGTCCTAGGTCAGCCCAAGGCTGCCCCCTCGGTCACTCTGTTC…	Y	4	9.224	476.1	61.23	56.04	ND
M6-C7-Mem-a	6	C	Mem	7	a	Y	Y	8	ATCCTTTTTCTAGTAGCAACTGCAACCGGTGTACATTCTGAGGTCCAGCTGGTGCAGTCTGGGGCTGAGGTGAAGAAGCCTGGGGCCTCCGTGAAAATCTCCTGCAAGGCTTCTGGATACACCTTCACCGACTACTACCTGCACTGGGTGCGACAGGCTCCTGGAAAAGGGCTTGAGTGGATGGGCCGTGTTGATCCTGAAGATGGTGAAGTAATGCACGCACAGAACTTCCAGGACAGAGGCACCATCACCGCGGACACGTCTACAGACACAGCCTACATGGAGCTGAGAAGCCTGAAATCTGAGGACACGGCCGTGTATTACTGTGCAAGAAGTCCTCCCTATCGCTATAGCAGCTGGTGGGGGACCTTTGACTACTGGGGCCAGGGAGTCCTGGTC…	ATCCTTTTTCTAGTAGCAACTGCAACCGGTGTACATTCTGACATCCAGATGACCCAGTCTCCATCCTCCCTGTCTGCATCTGTAGGAGACAGAGTCACCATCACTTGCAGGGCAAGTGAGAACGTTAACGACTATTTACATTGGTATCAGCAGAGACCAGGAAAAGCCCCTAAACTCCTGATCTATGGTGCATCCACTTTGCAAACTGGGGTCCCATCAAGGTTCAGCGGCAGTGGATCTGGGACAGATTTCACTCTCACCATCAGCAACCTGCGGCCTGAGGATGTTGCAACTTATTCTTGTCACCATACTTATGCTACCCCGTACACTTTTGGCCAGGGGACCAAAGTGGAGATCAAACGTACGGTGGCTGCACCATCTGTCTTCATC	Y	4	10.49	26.03	18.53	107.4	ND
M6-C7-Mem-b	6	C	Mem	7	b	Y	Y	8	ATCCTTTTTCTAGTAGCAACTGCAACCGGTGTACATTCTGAGGTCCAGCTGGTGCAGTCTGGGGCTGAGGTGAAGAAGCCTGGGGCCTCCGTGAAAATCTCCTGCAAGGCTTCTGGATACATTTTCACCGACTACTACCTGCACTGGGTGCGACAGGCTCCTGGAAAAGGGCTTGAGTGGATGGGCCGTGTTGATCCTGAAGATGGTGAAGTAATGCACGCACAGAAGTTCCAGGACAGAGTCACCATCACCGCGGACACGTCTACAGACACAGCCTACATGGAGCTGAGAAGCCTGAAATCTGAGGACACGGCCGTGTATTATTGTGCAAGAAGTCCTCCCTATCGCTATAGCAGCTGGTGGGGGACCTTTGACTACTGGGGCCAGGGAGTCCTGGTC…	ATCCTTTTTCTAGTAGCAACTGCAACCGGTGTACATTCTGACATCCAGATGACCCAGTCTCCATCCTCCCTGTCTGCATCTGTAGGAGACAGAGTCACCATCACTTGCAGGGCAAGTGAGAGCGTTAACGACTATTTACATTGGTATCAGCAGAGACCAGGAAAAGCCCCTAAACTCCTGATCTATGGTGCATCCACTTTGCAAACTGGGGTCCCATCAAGGTTCAGCGGCAGTGGATCTGGGACAGATTTCACTCTCACCATCAGCAACCTGCGGCCTGAAGATGTTGCAACTTATTCCTGTCACCATACTTATGCTACCCCGTACAGTTTTGGCCAGGGGACCAAAGTGGAGATCAAACGTACGGTGGCTGCACCATCTGTCTTCATC	Y	4	7.048	16.79	13.43	54.41	4	1842	586.5	615.2	369.6
M6-C10-Mem-a	6	C	Mem	10	a	Y	Y	7	ATCCTTTTTCTAGTAGCAACTGCAACCGGTGTACATTCTCAGGTGCAGCTGCAGGAGTCGGGCCCAGGAGTGGTGAAGTCTTCAGAGACCCTGTCCCTCAGCTGCGCTGTCTCTGGTGGCTCCATCAGCGACAGTTACTGGTGGACCTGGATCCGCCAGCCCCCAGGGAAGGGACTGGAGTGGATTGGGCACATCTATGGTAGTGGTACGAGCACCAACTACAACCCCTCCCTCAAGAGTCGAATCACCATTTCAATGGACACGTCCAAGAACCAGTTCTCCTTGAACCTGAGGTCTGTGACCGCCGCGGACACGGCCGTATATTTCTGTGCGAGAGAGATGGGGATTGGACTGGTTAGGCCATTGCATGTCTGGGGCCGGGGAGTTCAGGTCACCGTC…	ATCCTTTTTCTAGTAGCAACTGCAACCGGTGTACATTCTGACATTCAGATGACCCAGTCTCCATCCTCCCTGTCTGCTTCTGTAGGAGACAGAGTCACCATCACTTGCCGGGCAAGTCAGGGCATTAGCAGTTATTTAAATTGGTATCAGCAGAAACCAGGGAAAGCCCCTAAGCTCCTGATCTATTATGCAAACCGTTTGGAAAGTGGGGTCCCATCAAGGTTCAGCGGCAGTGGATCTGGGACAGAATTCACTCTCACCATCAGCAGCCTGCAACCTGAAGATTTTGCAACTTATTACTGTCAACAGTATAATAGTTTACCGTGGACGTTCGGCCAAGGGACCAAGGTGGAAATCAAACGTACGGTGGCTGCACCATCTGTCTTCATC	Y	4	48.07	315.4	200.5	145.6	ND
M6-C10-Mem-b	6	C	Mem	10	b	Y	Y	7	ATCCTTTTTCTAGTAGCAACTGCAACCGGTGTACATTCTCAGGTGCAGCTGCAGGAGTCGGGCCCAGGAGTGGTGAAGCCTTCAGAGACCCTGTCCCTCACCTGCGCTGTCTCTGGTGGCTCCATCAGCGATAGTTACTGGTGGACCTGGATCCGCCAGTCCCCAGGGAAGGGACTGGAGTGGATTGGGCACATCTATGGTAGTGGTGCGAGCACCAACTACAACCCGTCTCTCAAGAGTCGAGTCACCATTTCAAAAGACACGTCCAAGAACCAGTTCTCCTTGAAGCTGAGTTCTGTGACCGCCGCGGACACGGCCGTATACTATTGTGCGCGAGAGATGGGAATTGGACGGGTTAGGTCATTGGATGTCTGGGGCCGGGGACTTCTGGTCACGTTC…	ATCCTTTTTCTAGTAGCAACTGCAACCGGTGTACATTCTGACATTCAGATGACCCAGTCTCCATCCTCCCTGTCTGCCTCTGTAGGAGACAGAGTCACCATCACTTGCCGGGCAAGTCAGGATATTAACAGTAATTTGAATTGGTATCAGAAGAAATCAGGGAAAGCCCCGAAGCCCCTGATCTATTTGGGAAATCGTTTGGAAAGGGGGGTCCCATCAAGGTTCAGCGGCAGTGGATCTGGGACAGAATTCACTCTCATCATCAGCAGCCTGCAACCTGAGGATTTTGCAACTTACTACTGTCAACAGTATAATACTTTACCGTGGACGTTCGGCCAAGGGACCAAGGTGGAAATCAAACGTACGGTGGCTGCACCATCTGTCTTCATC	Y	3	4.372	5000	48.9	1005.3	ND
M6-C13-Mem-a	6	C	Mem	13	a	Y	Y	4	ATCCTTTTTCTAGTAGCAACTGCAACCGGTGTACATTCTGAGGTGCAGCTGGTGCAGTCTGGAGCAGAGGTGAAAAGGCCCGGGGAGCCTCTGAAGATCTCCTGTAAAACTTCTGGATACAGCTTTACCAGCTACTGGATCAACTGGGTGCGCCAGATGCCCGGGAAAGGCCTGGAGTGGATGGGGGCGATTGATCCTACTGATTCTGATACCAGATACAGCCCGTCCTTCCAAGGCCAGGTCACCATCTCAGCCGACAAGTCCATCAGTACCGCCTACCTCCAGTGGAGCAGCCTGAAGGCCTCGGACACCGCCACGTATTATTGTGCGAAAGCGGGGCGGTGGCTGGTCCAGGGGTGGTTTGACTACTGGGGCCAGGGAGTCCTGGTCACCGTCTCC…	ATCCTTTTTCTAGTAGCAACTGCAACCGGTGTACATTCTGACATCCAGATGACCCAGTCTCCATCCTCCCTGTCTGCATCTGTAGGAGACAGAGTCACCATCACTTGCCGGGCGAGTCAGGGCATTACTAGTGATTTAGCCTGGTATCAACAGAAACCGGGGGAAACTCCTCAGCTCCTGATCTCTGAGGCATCCAGTTTGCAAAGTGGGATTCCCTCTCGGTTCAGCGGCAGTGGATCTGGGACGGATTTCACTCTCACCATCAGCAGCCTACAGTCTGAAGATTTTGCAACTTATTATTGTCAACATTATTACACTACCCCGTACAGTTTTGGCCAGGGGACCAAACTGGAGATCAAACGTACGGTGGCTGCACCATCTGTCTTCATC	Y	2	1959	5000	1384	5000	ND
M6-C14-Mem-a	6	C	Mem	14	a	N	Y	4	ATCCTTTTTCTAGTAGCAACTGCAACCGGTGTACATTCTCAGGTGCAGCTGCAGGAGTCGGGCCCAGGACTGGTGAAGCCTTCGGAGACCCTGTCCCTCACCTGCGCTGTCTCTGGTGACTCCATCAGCGATTACTACTACTGGAACTGGATCCGCCAACCCCCAGGGAAGGGGCTGGAGTGGATTGGGAATATCCATGGTAATAGTGCGAACACCTACTACAACCCCTCCCTCAGGAGTCGAGTCACCATTTCAACAGACACGTCCAAGAACCAGTTCTTCCTGAAGCTGAGGTCTGTGACCGCCGCGGACACCGCCGTGTATTACTGTGCGAAAGATCTTCTCGAATACTGTACTGGTAGTGGTTGCTCCGCGACCGACTACTGGGGCCAGGGAGTC…	ATCCTTTTTCTAGTAGCAACTGCAACCGGTGTACATTCTGAAATAGTGATGACGCAGTCTCCAGCCACCCTGTCTTTGTCTCCAGGGGGAAGAGCCACCCTCTCCTGCAGGGCCAGTCAGAGTGTCAGCATCAGCTTAGCCTGGTACCAACAGAAACCTGGGCAGGCTCCCAGGCTCCTCATCTATGGTGCATCCAGCAGGGCCACTGGCATCCCAGACAGGTTCAGTGGCAGTGGGTCTGGGACAGAGTTCACTCTCACCATCAGCAGCCTGGAGCCTGAAGATTTTGCAGTTTATTTTTGTCAGCAGTATAGTAACTGGCCGTACAGTTTTGGCCAGGGGACCAAACTGGAGATCAAACGTACGGTGGCTGCACCATCTGTCTTCATC	Y	3	244.2	677.6	132.6	5000	3	466.6	388.7	453.5	10000
M6-C14-Mem-b	6	C	Mem	14	b	N	Y	4	ATCCTTTTTCTAGTAGCAACTGCAACCGGTGTACATTCTCAGGTGCAGCTGCAGGAGTCGGGCCCAGGACTGGTGAAGCCTTCGGAGACCCTGTCCCTCACCTGCGCTGTCTCTGGTGGCTCCATCAGCGATTACTACTACTGGAACTGGATCCGCCAACCCCCAGGGAAGGGGCTGGAGTGGATTGGGAATATCTATGGTAATAGTGCGAGCACCTACTACAACCCCTCCCTCAAGAGTCGAGTCACCATTTCAAAAGACACGTCCAAGAACCAGTTCTTCCTGAAGCTGAGCTCTGTGACCGCCGCGGACACCGCCGTGTATTACTGTGCGAGAGATCAGGAAGAATACTGTACTGGTAGTGGTTGCTACGCCGTTGACTACTGGGGCCAGGGAGTC…	ATCCTTTTTCTAGTAGCAACTGCAACCGGTGTACATTCTGAAATAGTGATGACGCAGTCTCCAGCCACCCTGTCTTTGTCTCCAGGGGAAAGAGCCACCCTCTCCTGCAGGGCCAGTCAGAGTGTCAGCAGCAGCTTAGCCTGGTACCAGCAGAAACCTGGGCAGGCTCCCAGGCTCCTCATCTATGGTGCATCCAGCAGGGCCACTGGCATCCCAGACAGGTTCAGTGGCAGTGGGTCTGGGACAGAGTTCACTCTCACCATCAGCAGCCTGGAGCCTGAAGATTTTGCAGTTTATTATTGTCAGCAGTATAGTAACTGGCCGTACAGTTTTGGCCAGGGGACCAAAGTGGAGATCAAACGTACGGTGGCTGCACCATCTGTCTTCATC	Y	2	7.137	5000	1384	5000	ND
M6-C15-Mem-a	6	C	Mem	15	a	Y	Y	4	ATCCTTTTTCTAGTAGCAACTGCAACCGGTGTACATTCTCAGCTGCAGCTGCAGGAGTCGGGCCCAGGACTGGTGAAGCCTTCGGAGACCCTGTCCCTCGCCTGCGCTGTCTCTGGTGACTCCATCAGCACTAACTACTGGAGCTGGATCCGCCAGCCCCCAGGGAAGGGACTGGAGTGGATTGGACGTATCTCTGGTAGTGGTGGGAGCACCGACTACAACCCCTCCCTCAGGAGTCGAGTCACCATTTCAACAGACACGTCCAAGAACCATTTCTCCCTGAAGGTAACCTCTGTGACCGCCGCGGACACGGCCGTGTATTACTGTGCGAGAGCCTTACCGCCTCAATATTTGGACTGGATCTATGCTTTTGATTTCTGGGGCCAAGGGCTCAGGGTC…	ATCCTTTTTCTAGTAGCAACTGCAACCGGTGTACATTCTGAAATTGTAATGACGCAGTCTCCAGCCACCCTGTCTTTGTCTCCAGGGGAAACAGCCACCCTCTCCTGCAGGGCCAGTGAGAGTGTTGGCAGCTACTTAGCCTGGTACCAGCAGAAACCTGGGCAGGCTCCCAAGCTCCTTGTCCATAGTGCATACTTCAGGGCCACTGGCATCCCAGACAGGTTCAGTGGCAGCGGGTCTAGGACAGAGTTCACTCTCACCATTAGCAGCCTGGAGCCTGAAGATGTTGGAGTTTATCACTGTCAGCAGTATAATGACTTGCTCACTTTCGGCGGAGGGACCAAGGTGGAGATCAAACGTACGGTGGCTGCACCATCTGTCTTCATC	Y	2	15.31	5000	87.28	5000	0	10000	10000	10000	10000
M6-C17-Mem-a	6	C	Mem	17	a	N	Y	2	ATCCTTTTTCTAGTAGCAACTGCAACCGGTGTACATTCTCAGGTGCAGCTGCAGGAGTCGGGCCCAGGACTGGTGAAGCCTTCGGAGACCCTGTCCCTCACCTGCGCTGTCTCTGGTGGCTCCATCAGCGATTACCACTACTGGAACTGGATCCGCCAACCCCCAGGGAAGGGGCTGGAGTGGATTGGGAATATCTTCGGTAATAGTGCGAGCACCTACTACAACCCCTCCCTCACGAGTCGAGTCACCATTTCAAAAGACACGTCCAAGAGCCAGTTCTTCCTGAAATTGAGCTCTGTGACCGCCGCGGACACCGCCGTCTATTACTGTGCGAGAGACATGGAAGAATACTGTACTGGTAGTGGTTGCTCCGCCCATGACTTCTGGGGCCAGGGAGTC…	ATCCTTTTTCTAGTAGCAACTGCAACCGGTGTACATTCTGAAATAGTGATGACGCAGTCTCCAGCCACCCTGTCTCTGTCTCCAGGGGAAAGAGCCACCCTCTCCTGCAGGGCCAGTCAGAGTGTCAGTGACAGCTTAGCCTGGTACCAGCAGAAACCTGGGCAGGCTCCCAGGCTCCTCATCTATGGTGCATCCAGCAGGGCCACTGGCATCCCAGACAGGTTCAGTGGCAGCGGGTCTGGGACAGACTTCACTCTCACCATCAGCAGCCTGGAGCCTGAAGATGTTGGAGTTTATTACTGTCTGCAGCGTAGTAACTGGCCGCTCACTTTCGGCGGAGGGACCAAGGTGGAGATCAAACGTACGGTGGCTGCACCATCTGTCTTCATC	Y	4	7.577	136.1	60.14	135.5	3	321.5	538.2	679.9	10000
M6-C17-Mem-b	6	C	Mem	17	b	N	Y	2	ATCCTTTTTCTAGTAGCAACTGCAACCGGTGTACATTCTCAGGTGCAGCTGCAGGAGTCGGGCCCAGGACTGGTGAAGCCTTCGGAGACCCTGTCCCTCACCTGCGCTGTCTCTGGTGGCTCCATCAGCGATTACTACTACTGGAACTGGATCCGCCAACCCCCAGGGAAGGGGCTGGAGTGGATTGGGAATATCTTTGGTAATAGTGCGAGCACCTACTACAACCCCTCCCTCAGGAGTCGAGTCACCATTTCAAAAGACACGTCCAAGAGCCAGTTCTTCCTGAAACTGAGCTCTGTGACCGCCGCGGACACCGCCGTCTATTACTGTGCGAGAGACATGGAAGAATACTGTACTGGTAGTGGTTGCTCCGCCCATGACTTCTGGGGCCAGGGAGTC…	ATCCTTTTTCTAGTAGCAACTGCAACCGGTGTACATTCTGAAATAGTGATGACGCAGTCTCCAGCCACCCTGTCTCTGTCTCCAGGGGAAAGAGCCACCCTCTCCTGCAGGGCCAGTCAGAGTGTCAGTGACAGCTTAGCCTGGTACCAGCAGAAACCTGGGCAGGCTCCCAGGCTCCTCATCTATGGTGCATCCAGCAGGGCCACTGGCACGCCAGACAGGTTCAGTGGCAGCGGGTCTGGGACAGACTTCACTCTCACCATCAGCAGCCTGGAGCCTGAAGATGTTGGAGTTTATTACTGTCTGCAGCGTAGTAACTGGCCGCTCACTTTCGGCGGAGGGACCAAGGTGGAGATCAAACGTACGGTGGCTGCACCATCTGTCTTCATC	Y	4	6.154	40.32	13.42	140.5	ND
M6-C18-Mem-a	6	C	Mem	18	a	N	Y	2	ATCCTTTTTCTAGTAGCAACTGCAACCGGTGTACATTCTCAGGTGCAGCTGCAGGAGTCGGGCCCAGGACTGGTGAAGCCTTCGGAGACCCTGTCCCTCACCTGCGCTGTCTCTGGTGGCTCCATCAGCAGTGGTTACTACTCCTGGAGCTGGATCCGCCAGCCCCCAGGGAAGGGGCTGGAGTGGATTGGGTACATCACTTATAGTGGGAGCACCAGCTACAACCCGTCCCTCAAGAGTCGAGTCAGCATTTCAAGAGACACGTCCAAGAATCAGTTCTCCCTGAAGCTGACCTCTGTGACCGCCGCGGACACGGCCGTGTATTACTGTGCGAGAGCACCACCCCCTACCTATGACTACTGGGGCCGGGGAGTCCTGGTCACCGTCTCCTCAGCGTCG…	ATCCTTTTTCTAGTAGCAACTGCAACCGGTGTACATTCTGACATCCAGATGACCCAGTCTCCATCCTCCCTGTCTGCATCTGTAGGAGACAGAGTCACCATCACTTGTCGGGCGAGTCAGGACATTAGGAGTTATTTAGCGTGGTATCAGCAGAAACCAGGGAAAGCCCCGAAGCCCTTGATCTATTACGCATCCAATTTGGAAAGTGGGGTCCCATCAAGGTTCAGCGGCAGTGGATCTGGGACAGAATTCACTCTCACCATCAGCAGCCTACAGCCTGAGGATTTTGCAATTTATTACTGTCAACAGTATAACAGTGACCCGTGGACGTTCGGCCAAGGGACCAAGGTGGAAATCAAACGTACGGTGGCTGCACCATCTGTCTTCATC	Y	3	15.8	257.2	24.05	5000	2	10000	4.658	3.838	10000
M6-C18-Mem-b	6	C	Mem	18	b	N	Y	2	ATCCTTTTTCTAGTAGCAACTGCAACCGGTGTACATTCTCAGGTGCAGCTGCAGGAGTCGGGCCCAGGACTGGTGAAGCCTTCGGAGACCCTGTCCCTCACCTGCGCTGTCTCTGGTGCTTCCATCAGCAGTGGCTTCTACTCCTGGACCTGGATCCGCCAGCCCCCAGGGAAGGGACTGGAGTGGATTGGCTACATCACTTATAGTGGGACCACCAGCTTCAACCCGTCCCTCGAGAGTCGAGTCACCCTTTCCAGAGACACGTCCAAGAACCACTTCTCCCTGAACCTGAGGTCTGTGACCGCCGCGGACACGGCCGTTTATTACTGTGCGAGAGCGCCACCCCCTACTTATGACTATTGGGGCCAGGGAGTCCTGGTCACCGTCTCCTCAGCGTCG…	ATCCTTTTTCTAGTAGCAACTGCAACCGGTGTACATTCTGACATCCAGATGACCCAGTCTCCATCCTCCCTGTCTGCATCTGTAGGAGACAGAGTCACCATCACTTGTCGGGCGAGTCAGGGCATTAGGAGTTATTTAGCGTGGTATCAGCAGAAACCAGGGAAAGCCCCGAATCCCTTGATCTATTACGCATCCAATTTGGAAGATGGGGTCCCATCAAGGTTCAGCGGCAGTGGATCTGGGACAGAATTCACTCTCACCATCAGCAGCCTGCAGCCTGAGGATTTTGCAACTTATTACTGTCAACAATATAACAGTGACCCGTGGACGTTCGGCCAAGGGACCAAGGTGGAAATCAAACGTACGGTGGCTGCACCATCTGTCTTCATC	Y	3	10.57	43.19	12.49	5000	ND
M6-C20-Mem-a	6	C	Mem	20	a	N	Y	2	ATCCTTTTTCTAGTAGCAACTGCAACCGGTGTACATTCTGAGGTGCAGCTGGTGGAGTCTGGGGGCGGCTTGGCAAAGCCTGGGGGGTCCCTGAGACTCTCCTGTGCAGCCTCTGGATTCACCTTCAGTAGCTACTGGATGAATTGGGTCCGCCAGACTCCAGGGAAGGGGCTGGAGTGGATCTCAGGTATTAATAGTGCTGGGGATAGCACATACTACGCAGACTCCGTGAAGGGCCGATTCACCATCTCCAGAGACAACTCAAAGAACACACTCTCCCTGCAAATGAACAGCCTGAGCGCTGAGGACACGGCCGTGTATTACTGTACTAAAAGGGCTGGTACTTATTATTTCGACTTTGACTACTGGGGCCAGGGAGTCCTGGTCACCGTCTCCTCA…	ATCCTTTTTCTAGTAGCAACTGCAACCGGTGTACATTCTGACATCCAGATGACCCAGTCTCCATCTTCCCTGTCTGCATCGGTAGGAGACAGAGTCACCATCACTTGCCGGGCAAGTCAGGGCATTAGCGATTATTTAAGTTGGTATCAGCAGAAACCAGGAAAAGCTCCTAAGCGCCTGATCTATGCTGCATCCAGTTTGCAAAGTGGGGTCCCATCTAGGTTCAGCGGCAGTGGATCTGGGACAGAGTTCACTCTCTCCATCAGCAGCCTGCAGCCTGAAGATTTTGCAGCTTATTACTGTCTACAGGTTTATGATACCCCGTGGACGTTCGGCCAAGGGACCAAGGTGGAAATCAAACGTACGGTGGCTGCACCATCTGTCTTCATC	Y	3	17.52	1390	99.36	5000	0	10000	10000	10000	10000
M6-C20-Mem-b	6	C	Mem	20	b	N	Y	2	ATCCTTTTTCTAGTAGCAACTGCAACCGGTGTACATTCTGAGGTGCAGCTGGTGGAGTCTGGGGGCGGCTTGGCAAAGCCTGGGGGGTCCCTGAGACTCTCCTGTGCAGCCTCTGGATTCACCTTCAGTAGCTACTGGATGAATTGGGTCCGCCAGACTCCAGGGAAGGGGCTGGAGTGGATCTCAGGTATTAATAGTGCTGGGGATAGCACATACTACGCAGACTCCGTGAAGGGCCGATTCACCATCTCCAGAGACAACTCAAAGAACACACTCTCCCTGCAAATGAACAGCCTGAGAGCTGAGGACACGGCCGTGTATTACTGTGCTAAAAGGGGTGGTACTTATTATTTCGACTTTGACTACTGGGGCCAGGGAGTCCTGGTCACCGTCTCCTCA…	ATCCTTTTTCTAGTAGCAACTGCAACCGGTGTACATTCTGACATCCAGATGACCCAGTCTCCATCTTCCCTGTCTGCATCGGTAGGAGACAGAGTCACCATCACTTGCCGGGCAAGTCAGGGCATTAGCGATTATTTAAGTTGGTATCAGCAGAAACCAGGAAAAGCTCCTAAGCGCCTGATCTATGCTGCATCCAGTTTGCAAAGTGGGGTCCCATCTAGGTTCAGCGGCAGTGGATCTGGGACAGAGTTCACTCTCACCATCAGCAGCCTGCAGCCTGAAGATTTTGCAGCTTATTACTGTCTACAGGCTTATGATACCCCGTGGACGTTCGGCCAAGGGACCAAGGTGGAAATCAAACGTACGGTGGCTGCACCATCTGTCTTCATC	Y	3	28.7	1450	181.7	5000	ND
M6-C22-Mem-a	6	C	Mem	22	a	N	Y	2	ATCCTTTTTCTAGTAGCAACTGCAACCGGTGTACATTCTGAGGTGCAGCTGGTGCAGTCTGGAACAGAGGTGAAAAGGCCCGGGGAGTCTCTGAGGATCTCCTGTAAGACTTCCGGATACAGCTTTAGCAACAATTGGATCACCTGGGTGCGCCAGATGCCCGGGAAAGGCCTGGAGTGGATGGGCAGCATCTATTTTTATGATTCTGATACCAAATACAACCCGTCCTTCCAAGGCCATGTCACTATCTCAGCCGACAAGTCCATCGGCACCACCTACCTACAGTGGAGCAGCCTGAAGGCCTCGGACACCGCCACTTATTACTGTGCGAAAGCCCCCCACACCTACAGTTACTTTTCCTCCTGGGGCCTGGGAGTCCTGGTCACCGTCTCCTCAGCG…	ATCCTTTTTCTAGTAGCAACTGCAACCGGTGTACATTCTCAGTCTGTGCTGACTCAGCCTCCCTCAGCGTCTGAGGCCGCCAGGAAGAGTGTCACCATCTCCTGTTCTGGGAGCAGCTCCAACATCGGAGGTAATGGTGTGTCCTGGTACCAACAACTCCCAGGAACAGCTCCCAAACTCCTCATCTTTTATAATAATCAACGAGCCTCAGGTGTCTCTGACCGATTCTCTGGCTCCAAGTCTGGCACGTCAGCCTCCCTGGCCATCAGTGGGCTCCAGACCGAGGATGAGGCTGATTATTACTGCGCAGCCTGGGATGATGCCCTGAGCGGTTACATCTTCGGTGCTGGGACCCGGCTCACCGTCCTAGGTCAGCCCAAGGCTGCCCCCTCGGTCACT…	Y	3	6.58	16.21	12.05	5000	4	304.1	131.3	102.2	170.4
M6-C22-Mem-b	6	C	Mem	22	b	N	Y	2	ATCCTTTTTCTAGTAGCAACTGCAACCGGTGTACATTCTGAGGTGCAGCTGGTGCAGTCTGGAACAGAGGTGAAAAGGCCCGGGGAGTCTCTGAGGATCTCCTGTAAGACTTCCGGATACAGCTTTAGCAACAATTGGATCACCTGGGTGCGCCAGATGCCCGGGAAAGGCCTGGAGTGGATGGGCAGCATCTATTTTTTTGATTCTGATACCAAATACAACCCGTCCTTCCAAGGCCATGTCACTCTCTCAGCCGACAAGTCCATCGGCACCACCTACCTACAGTGGAACAGCCTGAAGGCCTCGGACACCGCCACTTATTACTGTGCGATAGCCCCCCACACCTACAGTTACTTTTCCTCCTGGGGCCAGGGAGTCCTGGTCACCGTCTCCTCAGCG…	ATCCTTTTTCTAGTAGCAACTGCAACCGGTGTACATTCTCAGTCTGTGCTGACTCAGCCTCCCTCAGCGTCTGAGGCCGCCAGGAAGAGTGTCACCATCTCCTGTTCTGGGAGCAGCTCCAACATCGGAGGTAATGGTGTATCCTGGTACCAGCAACTCCCAGGAACAGCTCCCAAACTCCTCATCTTTTATAATAATCAACGAGCCTCAGGTGTCTCTGACCGATTCTCTGGCTCCAAGTCTGGCACGTCAGCCTCCCTGGCCATCAGTGGGCTCCAGACCGAGGATGAGGCTGATTATTACTGCGCAGCATGGGATGATACCCTGAGCGGTTACATCTTCGGTGCTGGGACCCGGCTCACCGTCCTAGGTCAGCCCAAGGCTGCCCCCTCGGTCACT…	Y	3	9.917	40.45	20.94	5000	ND
M6-C23-Mem-a	6	C	Mem	23	a	N	Y	2	ATCCTTTTTCTAGTAGCAACTGCAACCGGTGTACATTCTCAGGTCCAGCTGGTGCAGTCCGGGGCTGAAGTGAAGAAGCCTGGGGCCTCAGTGAAGGTTTCCTGCAAGGCTTCTGGATTCACCTTCGACACCTATACTATCAGCTGGGTGCGACAGGCCCCTGGACAAGGGCTTGAGTGGATGGGACTGATCATCCCTCTTGTTGGCCTAACACACTACGCAGAGAAGTTCCAGGGCAGAGTCACGATTACCGCGGACACGTCCACAAACACAGCCTACATGGAGTTGAGCAGCCTGAGATCTGAGGACACGGCCGTATATTACTGTGCGAGACTGCTGGGGACAGACTTTGACTACTGGGGCCAGGGAGTCCTGGTCACCGTCTCCTCAGCGTCGACC…	ATCCTTTTTCTAGTAGCAACTGCAACCGGTGTACATTCTCAGGCTGTAGTGACTCAGGAGCCCTCACTGACTGTGTCCCCAGGAGGGACAGTCACTCTCACCTGTGCTTCCAGTACTGGAGCAGTCACCAGTGGTCACTATCCACACTGGTTCCAGCAGAAACCTGGACAAGCCCCCAAGACACTGATTTATGATACAAGCAAGAAACTCTCCTGGACCCCTGCCCGGTTCTCAGGCTCCCTTGCTGGGGATAAAGCTGCCCTGACACTTTCGGGTGCGCAGCCCGAGGACGAGGCTGACTATTACTGCTGGCTGTACTACAGTGGTGCTGATGTGTTCGGAAGTGGCACCAAGTTGACCGTCCTCGGTCAGCCCAAGGCTGCCCCCTCGGTCACTCTG…	Y	3	18.8	288.1	24.86	5000	0	10000	10000	10000	10000
M6-C23-Mem-b	6	C	Mem	23	b	N	Y	2	ATCCTTTTTCTAGTAGCAACTGCAACCGGTGTACATTCTCAGGTCCAGCTGGTGCAGTCCGGGGCTGAGGTGAAGAAGCCTGGGGCCTCAGTGAAGGTTTCCTGCAAGGCTTCTGGATTCACCTTCGACACCTATACTATCAGCTGGGTGCGACAGGCCCCTGGACAAGGGCTTGAGTGGATGGGACTGATCATCCCTCTTGTTGGCATAACACACTACGCAGAGAAGTTCCACGGCAGAGTCACGATTAGCGCGGACACGTCCACAAGCACAGCCTACATGGAGCTGAGCAGCCTGAGGTCTGAGGACACGGCCGTGTATTACTGTGCGAGATTGCTGGGGACAGACTTTGACTACTGGGGCCAGGGAGTCCTGGTCACCGTCTCCTCAGCGTCGACC…	ATCCTTTTTCTAGTAGCAACTGCAACCGGTGTACATTCTCAGGCTGTAGTGACTCAGGAGCCCTCACTGACTGTGTCCCCAGGAGGGACAGTCACTCTCACCTGTGCTTCCAGTACTGGAGCAGTCACCAGTGGTCACTATCCACACTGGTTCCAGCAGAAGCCTGGACAAGCCCCCAAGACACTGATTTATGATACAACCAAGAAGCTCTCCTGGACCCCTGCCCGGTTCTCAGGCTCCCTTGCTGGGGGTAAAGCTGTCCTGACACTGTCGGGTGCGCAGCCCGAGGACGAGGCTGAGTATTACTGCTGGCTGTACTACAGTGGTGCTGATGTGTTCGGAAGTGGCACCAGGTTGACCGTCCTCGGTCAGCCCAAGGCTGCCCCCTCGGTCACTCTG…	Y	3	16.9	754.9	41.09	5000	ND
M6-C24-Mem-a	6	C	Mem	24	a	N	Y	2	ATCCTTTTTCTAGTAGCAACTGCAACCGGTGTACATTCTCAGGTGCAGCTGCAGGAGTCGGGCCCAGGACTGGTGAAGCCTTCGGAGACCCTGTCCCTCACCTGCGCTGTCTCTGGTGGCTCCATCAGCTTTTACTACTGGAACTGGATCCGCCAATTCCCAGGGAAGGGGCTGGAGTGGATTGGGTATATCGGTGGTAGTAGTGGGAACACCTACTCTAATCCCTCCCTCAAGAGTCGAGTCACCATTTCAACGGACACGTCCAAGAACCAGTTCTCCCTGAAACTGTACTCTGTGATCCCCGCGGACACGGCCGTGTATCACTGTGCGAGAGGGGGGACAATTACAATGTCTGGAGTGGTTGTTCCTTATTTTGTCTACTGGGGCCAGGGAGTCCTG…	ATCCTTTTTCTAGTAGCAACTGCAACCGGTGTACATTCTGATGTTGTGATGACTCAGTCTCCACTCTCCCTGCCCATCACCCCTGGACAGCCGGCCTCCATCTCCTGCAGGTCTAGTCAAAGCCTTGTACACAGCAATGGAAACACATACTTGAGTTGGTATCAGCAGAAGCCAGGCCAACCTCCAAGGCGTCTAATTTATGAGGTTTCTAACCAGGACTCTGGGGTCCCAGACAGATTCAGCGGCAGTGGGGCAGGGACAGATTTCACACTGAAAATCAGCAGAGTGGAGGCTGAGGATGTTGGAATTTATTACTGCGGGCAAGGTACACATCTTCCGTGGACGTTCGGCCAAGGGACCAAGGTGGAAATCAAACGTACGGTGGCTGCACCATCTGTC…	Y	4	12.51	2636	620.5	106.6	ND
M6-C24-Mem-b	6	C	Mem	24	b	N	Y	2	ATCCTTTTTCTAGTAGCAACTGCAACCGGTGTACATTCTCAGGTGCAGCTGCAGGAGTCGGGCCCAGGACTGGTGAAGCCTTCGGAGACCCTGTCCCTCACCTGCGCTGTCTCTGGTGGCTCCATCAGCTTTTACTACTGGAACTGGATCCGCCAACCCCCAGGGAAGGGGCTGGAGTGGATTGGGTATATCGGTGGTAGTAGTGGGAACACCTACTCTAATCCCTCCCTCAAGAGTCGAGTCACCATTTCAACGGACACGTCCAAGAACCAGTTCTCCCTGAAGTTGAGCTCTGTGACCGCCGCGGACACGGCCGTGTATCACTGTGCGAGAGGGGGGACAATTACAATGTCTGGCGTGGTTGTTCCTTATTTTGCCTACTGGGGCCAGGGAGTCCTG…	ATCCTTTTTCTAGTAGCAACTGCAACCGGTGTACATTCTGATGTTGTGATGACTCAGTCTCCACTCTCCCTGCCCATCACCCCTGGACAGCCGGCCTCCATTTCTTGCAGGTCTAGTCAAAGCCTTGTACACAGCAATGGAAACACATACTTGAGTTGGTATCAGCAGAAGCCAGGCCAACCTCCAAGGCGTCTAATTTATGAGGTTTCTAACCAGGACTCTGGGGTCCCAGACAGATTCAGCGGCAGTGGGGCAGGGACAGATTTCACACTGAAAATCAGCAGAGTGGAGGCTGAGGATGTCGGAATTTATTACTGCGGGCAAGGTACACACCTTCCGTGGACGTTCGGCCAAGGGACCAAGGTGGAAATCAAACGTACGGTGGCTGCACCATCTGTC…	Y	4	11.09	3483	2259	91.81	2	3037	10000	10000	8225
M6-C25-Mem-a	6	C	Mem	25	a	N	Y	2	ATCCTTTTTCTAGTAGCAACTGCAACCGGTGTACATTCTCAGGTCCAGCTGGTGCAGTCCGGGGCTGAGGTGAAGAAGCCTGGGGCCTCAGTGAAGGTTTCCTGCAAGGCTTCTGGATTCACCTTCGGCAGCTATGCTATCACCTGGGTGCGACAGGCCCCTGGACAAGGGCTTGAGTGGATGGGAGTGATCATCCCTCTTGTTGGTGTAACAAACTACGGAGAGACGTTCCAGGGCAGAGTCACGATGACCGCGGACACGTCCACAGACACAGTCTACATGGAACTGAGCAGCCTGAGATCTGAGGACACGGCCGTGTATTATTGTGTGAGAGAAGAAACGGAAGCAACTAAATTTAGTTCATTGGATGTCTGGGGCCGGGGAGTTCTGGTCACCGTC…	ATCCTTTTTCTAGTAGCAACTGCAACCGGTGTACATTCTCAGGCTGCCCTGACTCAGCCTCGCTCAGTGTCTGGGTCTCCTGGACAGTCGGTCACCATCTCCTGCACTGGAACCAGCAGTGACATCGGTGGTTATAACTATGTCTCCTGGTACCAACAACATCCAGGTACAGCCCCCAAACTCATGATTTATGGGGTCATTAAGCGGCCCTCAGGGGTCTCTGATCGTTTTTCTGGCTCCAAGTCTGGCAATACGGCCTCCCTGACCATCTCTGGACTCCAGGCTGAGGACGAGGCTGATTATTACTGCTGCTCATATACAGGCAGCCAGACTTTGGAATTCGGCGGAGGGACCCGGCTGACCGTCCTAGGTCAGCCCAAGGCTGCCCCCTCGGTCACT…	Y	3	14.07	324.8	18.92	5000	0	10000	10000	10000	10000
M6-C25-Mem-b	6	C	Mem	25	b	N	Y	2	ATCCTTTTTCTAGTAGCAACTGCAACCGGTGTACATTCTCAGGTCCAGCTGGTGCAGTCCGGGGCTGAGGTGAAGAAGCCTGGGGCCTCAGTGAAGGTTTCCTGCAAGGCTTCTGGATTCACCTTCGGCAGCTATGCTATCAGCTGGGTGCGACAGGCCCCTGGACAAGGGCTTGAGTGGATGGGAGTGATCATCCCTCTTGTTGGTGTAACAAACTACGGAGAGACGTTCCAGGGCAGAGTCACGATGACCGCGGACACGTCCACAGACACAGTCTACATGGAACTGAGCAGCCTGAGATCTGAGGACACGGCCGTGTATTATTGTGTGAGAGAAGAAACGGAAGCAACTAAATTTAGTTCATTGGATGTCTGGGGCCGGGGAGTTCTGGTCACCGTC…	ATCCTTTTTCTAGTAGCAACTGCAACCGGTGTACATTCTCAGTCTGCCCTGACTCAGCCTCGCTCAGTGTCTGGGTCTCCTGGACAGTCGGTCACCATCTCCTGCACTGGAACCAGCAGTGACATCGGTGGTTATAACTATGTCTCCTGGTACCAACAGCATCCAGGTACAGCCCCCAAACTCATGATTTATGGGGTCATTAAGCGGCCCTCAGGGGTCTCTGATCGTTTTTCTGGCTCCAAGTCTGGCAATACGGCCTCCCTGACCATCTCTGGACTCCAGGCTGAGGACGAGGCTGATTATTACTGCTGCTCATATACAGGCAGCCAGACTTTGGAATTCGGCGGAGGGACCCGGCTGACCGTCCTAGGTCAGCCCAAGGCTGCCCCCTCGGTCACT…	Y	2	5000	1722	4552	5000	ND
M6-C26-Mem-a	6	C	Mem	26	a	N	Y	2	ATCCTTTTTCTAGTAGCAACTGCAACCGGTGTACATTCTGAGGTGCAGCTGGTGGAGTCTGGGGGCGGCTTGGCAAAGCCGGGGGGGTCCCTGAGACTCTCCTGTGCAGCCTCTGGATTCACCTTAAGTGACTACTACATGTCCTGGGTCCGCCAGGCTCCAGGGAAGGGACTGGAGTGGGTCTCAGGTATTAGTTATACTGGTGGTACCACATACTATGCAGACTCCGTGAAGGGCAGATTCAGCATTTCCAGAGAGAACGCCATAAACACACTGTATCTTCAAATGGACAGCCTGAGAGCTGACGACACGGCTGTCTATTACTGTGCGAGAGATCTGAGTGGATATAGCAGCGGCTGGCTCTACTGGGGCCAGGGAGTCCTGGTCACCGTCTCCTCA…	ATCCTTTTTCTAGTAGCAACTGCAACCGGTGTACATTCTGATATTGTGATGACTCAGTCTCCAGCCTTCGTCTCTGTGACTCCAGGGGAGAAAGTCACCATCACCTGCCAGGCCAGTGAGGGCATTAGCAACTACTTACACTGGTACCAGCAGAAACCAGATCAAGCCCCAAAGCTCTTCATCCAGTATGCTTCCCAGTCCATCTCAGGGGTCCCCTCGAGGTTCACTGGCAGCGGATCTGGGACAGATTTCACTTTTACCATCAGTAGCCTGGAAGTTGAAGATGCTGCAACATATTACTGTCAGCAGGGCAATAAGTACCCGTACAGTTTTGGCCAGGGGACCAAAGTGGAGATCAAACGTACGGTGGCTGCACCATCTGTCTTCATC	Y	2	19.06	5000	1173	5000	3	7423	6057	10000	9556
M6-C26-Mem-b	6	C	Mem	26	b	N	Y	2	ATCCTTTTTCTAGTAGCAACTGCAACCGGTGTACATTCTGAGGTGCAGCTGGTGGAGTCTGGGGGCGGCTTGGCAAAGCCGGGGGGGTCCCTGAGACTCTCCTGTGCAGCCTCTGGATTCAGCTTCAGTGACTACTACATGTACTGGGTCCGCCAGGCTCCAGGGAAGGGGTTGGAGTGGGTCTCAGGTATTAGTTACACTGGTGGTAACTCATACTATGCAGACTCCGTGAAGGGCAGATTCACCATTTCCAGAGAGAATGCCAAGAATACACTGTATCTTCAAGTGGACAGCCTGAGAGTTGAGGACACGGCTGTCTATTACTGTGTGAGAGATCTGAGTGGGTATAGTAGCGGCTGGCTCTACTGGGGCCAGGGAGTCCTGGTCACCGTCTCCTCA…	ATCCTTTTTCTAGTAGCAACTGCAACCGGTGTACATTCTGATATTGTGATGACTCAGTCTCCAGCCTTCGTCTCTGTGACTCCAGGGGAGAAAGTCACCATCACCTGCCAGGCCAGTGAGGACATTACCTACGACTTACACTGGTACCAGCAGAAACCAGATCAAGCCCCAAAGCTCTTCATCCAGTATGCTTCCCAGTCCATCTCAGGGGTCCCCTCGAGGTTCACTGGCAGCGGATCTGGGACAGAGTTCACTTTTACCATCAGTAGCCTGGAAGTTGAAGATGCTGCAACATATTACTGTCAGCAGGGCAATGAGCACCCGTACAGCTTTGGCCAGGGGACCAAAGTGGAGATCAAACGTACGGTGGCTGCACCATCTGTCTTCATC	Y	1	14.63	5000	5000	5000	ND
M6-C29-Mem-a	6	C	Mem	29	a	N	Y	2	ATCCTTTTTCTAGTAGCAACTGCAACCGGTGTACATTCTCAGCTGCAGCTGCAGGAGTCGGGCCCAGGACTGGTGAAGCCTTCGGAGACCCTGTCCCTCACCTGCGCTGTCTCTGGTGGCTCCATCAGCAGTTACTACTGGAGTTGGATCCGCCAGCCCCCAGGGAAGGGACTGGAGTGGATTGGACGTATCTCTGGTAGTGGTGGGAGCACCGACTACAACCCCTCCCTCAAGAGTCGAGTCACCATTTCAACAGACACGTCCAAGAACCAGTTCTCCGTGAAGCTGAACTCTGTGACCGCCGCGGACACGGCCGTATATTACTGTGCGAGGTTGGTTAACGAGGATGCTGACGGTTACTTTTACACCTTTTTCTTTGACTACTGGGGCCAGGGAGTC…	ATCCTTTTTCTAGTAGCAACTGCAACCGGTGTACATTCTGACATCCAGATGACCCAGTCTCCATCCTCCCTGTCTGCATCTGTAGGAGACAGAGTCACCATCACTTGTCGGGCAAGTCAGGGCATTAGCAGTTATTTAGCGTGGTATCAGCAGAAACCAGGGAAAGCCCCGAAGCCCCTGATCTATTACGCATCCAATTTGGAAAGTGGGGTCCCATCAAGGTTCAGCGGCGGTGGGTCTGGGACAGAATTCACTCTCACCATCAGCAGCCTACAGTCTGAAGATTTTGCAGTTTATTACTGTCAACAGTATAACAGTGACCCTCCGTGGACGTTCGGCCAAGGGACCAAGGTGGAAGTCAAACGTACGGTGGCTGCACCATCTGTCTTCATC	Y	0	5000	5000	5000	5000	0	10000	10000	10000	10000
M6-C29-Mem-b	6	C	Mem	29	b	N	Y	2	ATCCTTTTTCTAGTAGCAACTGCAACCGGTGTACATTCTCAGCTGCAGCTGCAGGAGTCGGGCCCAGGACTGGTGAAGCCTTCGGAGACCCTGTCCCTCACCTGCGCTGTCTCTGGTGGCTCCATCAGCAGTAACTACTGGAGCTGGATCCGCCAGCCCCCAGGGAAGGGACTGGAGTGGATTGGACGTATCTCTGGTAGTGGTGGGAGCACCGACTACAACCCCTCCCTCAAGAGTCGAGTCACCATTTCAACAGACACGTCCAAGAACCAGTTCTCCCTGAAGCTGAACTCTGTGACCGCCGCGGACACGGCCGTGTATTACTGTGCGAGGTTGGTTAACGAGGATGATTACGGTTACTATTACACCTTTTTCTTTGACTACTGGGGCCAGGGAGTC…	ATCCTTTTTCTAGTAGCAACTGCAACCGGTGTACATTCTGACATCCAGATGACCCAGTCTCCATCCTCCCTGTCTGCATCTGTAGGAGACAGAGTCACCATCACTTGTCGGGCAAGTCAGGGCATTAGCAGTTATTTAGCGTGGTATCAGCAGAAACCAGGGAAAGCCCCGAAGCCCCTGATCTATTACGCATCCAATTTGGAAAGTGGGGTCCCATCAAGGTTCAGCGGCAGTGGATCTGGGACAGAATTCACTCTCACCATCAGCAGCCTGCAGTCTGAAGATTTTGCAGTTTATTACTGTCAACAGTATAACAGTGACCCTCCGTGGACGTTCGGCCAAGGGACCAAGGTGGAAGTCAAACGTACGGTGGCTGCACCATCTGTCTTCATC	Y	0	5000	5000	5000	5000	ND
M6-C30-Mem-a	6	C	Mem	30	a	N	N	1	ATCCTTTTTCTAGTAGCAACTGCAACCGGTGTACATTCTCAGGTGCAGCTGCAGGAGTCGGGCCCAGGAATGCTGAAGCCTTCAGAGACCCTTTCCCTCACCTGCGTTGTCTCTGGTGCCTCCTTCACCGATAATTACTGGTGGAGCTGGCTCCGCCAGCCCCCAGGGAAGGGACTGGAGTGGATTGGATACATTTATGGTCGTGATACGAACACCAACTACAACCCCTCCCTCCAGAGTCGAGTCACCATTTCAAAAGACACGTCCAGGAACCAGTTCTCCTTGAGGCTGAACTCTGTGACCGCCGCGGACACGGCCGTGTATTACTGTGCGAAGTCCAGGAGGGGTTTCTACAACTGGTTCGATGTCTGGGGCCCGGGAGTCCTGGTCACCGTCTCC…	ATCCTTTTTCTAGTAGCAACTGCAACCGGTGTACATTCTGACATCCAGATGACCCAGTCTCCATCCTCCCTGTCTGCATCTGTAGGAGACAAAGTCACCATCACTTGCCGAGCCAGTCAGGATATTAGCAGCTGGTTAGCCTGGTATCAGCAGAAATCAGGGAAAGCCCCTAAACTCCTGATCTATGCTTCATCCACTTTGCAAAGTGGGGTCCCCTCAAGGTTCAGCGGCAGTGGATCTGGGACGGATTACACTCTCACCATCATCAGCCTGCAGCCTGAAGATTTTGCAACTTATTACTGTCAAGAGGGGCACAATACCCCATTCACTTTCGGCCCCGGGACCAAACTGGATATCAAACGTACGGTGGCTGCACCATCTGTCTTCATC	Y	3	9.262	42.6	10.46	5000	0	10000	10000	10000	10000
M6-C31-Mem-a	6	C	Mem	31	a	N	N	1	ATCCTTTTTCTAGTAGCAACTGCAACCGGTGTACATTCTCAGGTGCAGCTGCAGGAGTCGGGCCCAGGAGTGGTGAAGCCTTCAGACATCCTGTCCCTCACCTGCGATGTCTCTGGTGGCTCCATCAGCGATAGTTACTGGTGGAGCTGGATCCGCCAGCCCCCAGGGAAGGGACTGGAGTGGATTGGGTATATCTATGGTAGTAGTACGAGCACCAACTACAACCCCTCCCTGAAGAGTCGAGTCACCATTTCAAAAGACACGTCCAAAAACCAATTCTCCTTGAAGCTGACCTCTGTGACCGCCGCGGACACGGCCGTATATTACTGTGCGAGACTATTTGGCATAGGAGAAGTCCAGACATTTGACTGCTGGGGCCAGGGAGTCCTGGTCACCGTC…	ATCCTTTTTCTAGTAGCAACTGCAACCGGTGTACATTCTGACATTCAGATGACCCAGTCTCCATCCTCCCTGTCTGCATCTGTAGGAGACAGAGTCACCATCACTTGCCGGGCAAGTCAGGGCATTAGCAGTTATTTAAACTGGTATCAGCAGAAACCGGGGAAAGCCCCTAAGGTCCTGATTTATTATGGAAACCGTTTGGAAAGAGGGGTCCCATCAAGGTTCAGCGGCAGTGGATCTGGGACAGAATTCACTCTCACCATCAGCAGCCTGCAACCTGAGGATTTTGCAACTTATTACTGTCAACAGTATAATAGTTTACCATTCACTTTCGGCCCCGGGACCAAACTGGATATCAAACGTACGGTGGCTGCACCATCTGTCTTCATC	Y	3	19.05	78.68	13.73	5000	3	10000	116.5	244.6	183.7
M6-C34-Mem-a	6	C	Mem	34	a	N	N	1	ATCCTTTTTCTAGTAGCAACTGCAACCGGTGTACATTCTCAGGTGCAGCTGGTGCAGTCTGGGGCTGAGGTGAAGAAGCCTGGGTCCTCAGTGAAGGTTTCCTGCAGGGCTTCCGGATACCCCTTCAGTGACTACTACATACACTGGGTCCGGCAGGCCCCTCGACAAGGGCTTGAGTGGATGGGCTGGATCAACCCCTACAATGGCGACACAAAGTATACACAGAAGTTCCAGGACAGAGTCACCATGACCAGAGACACATCGGCGAGCACAGCCTACATGGAGCTGAACAGCCTGAGATCTGACGACACGGCCATGTTTTACTGTGCGAGAGCCTACTATCCTGGTGGCTCTTGGGACTTCTGGGGCCAGGGAGTCCTGGTCACCGTCTCCTCAGCG…	ATCCTTTTTCTAGTAGCAACTGCAACCGGTGTACATTCTTCCTATGAGCTGGCTCAGCCACCCTCGGTGTCAGTGTCCCCAGGACAGACGGCCAGGATCACCTGTGGGGGAGACAACATTGGAGGTGGAGCTGTGCACTGGTACCAGCAGAAGCCACCGCAGGCCCCTGTGCAGGTCATCTATAGTGATATCGAACGGCCCTCAGGGATCCCTGAGCGATTCTCTGGCTCCAAATCAGGGAATACCGCCACCCTGACCATCAGCGGGGTCGAGGCCGGGGATGAGGCTGACTATTACTGTCAGGTGTGGGACATTAGCAGTGATCAGGATATTTTCGGAAGTGGCACCAAGTTGACCATCCTCGGTCAGCCCAAGGCTGCCCCCTCGGTCACTCTGTTC…	Y	3	17.37	582.6	32.1	5000	4	408	327.4	125	311.2
M6-C36-Mem-a	6	C	Mem	36	a	N	N	1	ATCCTTTTTCTAGTAGCAACTGCAACCGGTGTACATTCTCAGGTCCAGCTGGTGCAGTCCGGGGCTGAGGTGAAGGAGCCTGGGGCCTCAGTGAAGGTTTCCTGCAAGGTTTCTGGATTCACCTTCGGCAGCTATGCTATCAGCTGGGTGCGACAGGCCCCTGGACAAGGGCTTGAGTGGATGGGAGTGATCATCCCTCTTGTTGGTAAAACAAACTACGCAGAGAAGTTCCAGGGCAGAGTCACGATTACCGCGGACACGTCCACAGGCACAGCCTACATGGAGCTGAGCAGCCTGAGATTTGAGGACACGGCCGTGTATTATTGTGCGAGAGAGATCTTTGGGCAGCAACTACTATACTTCGACTTCTGGGGCCAGGGCGCCCAGGTCACCGTCTCC…	ATCCTTTTTCTAGTAGCAACTGCAACCGGTGTACATTCTCAGGCTGTAGTGACTCAGGAGCCCTCAATGACTGTGTCCCCAGGAGGGACAGTCACTCTCACCTGTGCTTCCAGCACTGGAGCAGTCACCAGTGGTCACTCTCCACACTGGTTCCAGCAGAAACCTGGACAAGACCCCAAGACACTGATTTATAGTACAAACTACAAACACTCCTGGACTCCTGCCCGGTTCTCAGGCTCCCTCCTTGGGGGTAAAGCTGCCCTGACACTGTCAGGTGCGCAGCCTGAGGACGAGGCTGAGTATTACTGCTGGCTGCTCTATAGTGGTGTTGGCTTATTCGGAGGAGGGACCCGGCTGACCGTCCTAGGTCAGCCCAAGGCTGCCCCCTCGGTCACTCTG…	Y	3	19.46	322.6	27.95	5000	ND
M6-C37-Mem-a	6	C	Mem	37	a	N	N	1	ATCCTTTTTCTAGTAGCAACTGCAACCGGTGTACATTCTCAGGTGCAGCTGCAGGAGTCGGGCCCAGGACTGGTGAAGCCTTCGGAGACCCTGTCCCTCACCTGCGCTGTCTCTGGTGGCTCCATCAGTGATTACTTCCACTGGAACTGGATCCGCCAACCCCCGGGGAAGGGGCTGGAGTGGATTGGGAATATCTATGGTAGTAGTGGGAGCACCTACTACAGCCCCTCACTCAAGAGTCGAGTCACCATTTCAAAAGACACGTCCAAGAACCACTTCTTCCTAAAACTGAGGTCTGTGACCGCCGCGGACACCGCCGTGTATTACTGTGCGAGAGATGTAGAAGAATACTGCACTGGTGGTGGTTGCTACGCCGATGACTACTGGGGCCAGGGAGTC…	ATCCTTTTTCTAGTAGCAACTGCAACCGGTGTACATTCTCAGTCTGTGCTGACGCAGCCGCCCTCAGTGTCTGGGGCGCCCGGGCAGAGGGTCATCATTTCCTGCACTGGGAGCAGCTCCAACATTGGACGTTATTATGTGCGGTGGTACCAGCAGTTTCCAGGGACGGCCCCCAAACTCCTCATCTTTGAAAATAATAAGCGACCCTCAGGGGTTTCTGATCGATTCTCTGGCTCCCAGTCTGGTACCTCAGCCTCCCTGACCATCACTGGACTCCAGTCTGAGGATGAGGCTGATTATTACTGCCAGTCCTTTGACAGTACCTTGAGTGCTTGGGTGTTCGGCGGAGGGACCCGGCTGACCGTCCTAGGTCAGCCCAAGGCTGCCCCCTCGGTCACT…	Y	2	10.52	5000	64.95	5000	3	550.3	2070	195.8	10000
M6-C50-Mem-a	6	C	Mem	50	a	N	N	1	ATCCTTTTTCTAGTAGCAACTGCAACCGGTGTACATTCTGAGGTGCAGCTGGTGGAGACTGGAGGAGGCTTGGTCCAGCCTGGGGGGTCCCTGAGACTCTCCTGTGCAGCCTCTGGATTCACCTTCAGTAGCTATGCTATGCAGTGGGTCCGCCAGGCTCCAGGGAAGGGGCTGGAGTGGATCTCAGCTATTAATAGTGGTGGGGGTAGCACATACTACGCAGACTCCGTGAAGGGCCGATTCACCATGTCCAGAGACAACTCAAAGAACACGCTCTCCCTGCAAATGAACAGTCTGAGAGCTGAGGACACGGCCGTGTATTACTGTGCGAAAGTCGGTTGTAGTAGTACTTACTGCTCCCCAGTGTACAACTGGTTCGATGTCTGGGGCCCGGGAGTC…	ATCCTTTTTCTAGTAGCAACTGCAACCGGTGTACATTCTTCCTATGAGCTGACTCAGCCACCCTCGGTGTCGGTGTCCCCAGGACAGATGGCCAGGATCACCTGTGGGGGAGACAACATTGGAAGTAAAAATGTGCAGTGGTACCAGCAGAAGTCAGCGCAGGCCCCTGTGCTGGTCATCTCTACTGATAGCGAACGGCCCTCAGGGATCCCTGAGCGATTCTCTGGCTCCAACTCAGGGAACACGGCCACCCTGACCATCAGCGGGGTCGAGGCCGGGGATGAGGCTGACTATTACTGTCAGGTGTGGGATAATAGTCGTGATCATGTGTTATTCGGAGGAGGGACCCGGCTGACCGTCCTAGGTCAGCCCAAGGCTGCCCCCTCGGTCACTCTGTTC…	Y	2	13.79	5000	127.2	5000	ND
M6-C1-RHS-a	6	C	RHS	1	a	Y	Y	25	ATCCTTTTTCTAGTAGCAACTGCAACCGGTGTACATTCTCAGGTGCAGCTGCAGGAGTCGGGCCCAGGAGTGGTGAAGCCTTCAGAGACCCTGTCCCTCACCTGCGCTGTCTCTGGTGGCTCCATCAGCGACAGTTACTTTTGGAGCTGGATCCGCCAGCCCCCAGGGAAGGGACTGCAGTGGATTGGATACATCTATGATAGTATTTCGACCACCAACTACAACCCCTCCCTCAAGAGTCGAGTCACCATTTCAAAAGACACGTCCAAGAACCAGTTCTCCTTGAAGCTGAACTCTGTGACCGCCGCGGACACGGCCGTGTATTACTGTGCGAGAGACTTTCGGGTAGCTGGTCTCAGCTGGTTCGATGTCTGGGGCCCGGGAGTCCTGGTCACCGTC…	ATCCTTTTTCTAGTAGCAACTGCAACCGGTGTACATTCTTCTTCTGAGCTGACTCAGGACCCTGCAGTGTCTGTGGCCTTGGGACAGACAGTCAGGATCACCTGCCAAGGAGACAGCCTCAGAAGCCATTATGCAAATTGGTACGAGCAGAAGCCAGGCCAGGCCCCTGTGCTGGTCGTCCATGGTAACAATAACCGGCCCTCAGGAATCCCAGAACGATTCTCTGGCTCCAGTTCAGGAAACACAGTTTCCTTGACCATCACTGGGGCTCAGGTGGAAGATGAGGCTGACTATTTCTGTGACTCCTGGGACAGCGGTGGTATCCATTTATTCGGAGGGGGGACCCGGCTGACCGTCCTAGGTCAGCCCAAGGCTGCCCCCTCGGTCACTCTGTTCCCG…	Y	3	200.2	241.2	49.28	5000	3	10000	182.5	371	272.1
M6-C1-RHS-b	6	C	RHS	1	b	Y	Y	25	ATCCTTTTTCTAGTAGCAACTGCAACCGGTGTACATTCTCAGGTGCAGCTGCAGGAGTCGGGCCCAGGAGTGGTGAAGCCTTCAGAGACCCTGTCCCTCACCTGCGCTGTCTCTGGTGGCTCCATCAGCGATAGTTACTGGTGGAACTGGATCCGCCAGCCCCCAGGGAAGGGACTGCAGTGGATTGGATACATCTATGATGGTACTTCGACCACCAAGTACAACCCCTCCCTCAAGAGTCGAGTCACCATTTCAAAAGACACGTCCAAGAACCAGTTCTCCTTGAAGCTGACCTCTGTGACCGCCGCGGACATGGCCGTGTATTACTGTGCGAGAGACTTTCGGGTAGTTGGTCTCAGCTGGTTCGATGTCTGGGGCCCGGGAGTCCTGGTCACCGTC…	ATCCTTTTTCTAGTAGCAACTGCAACCGGTGTACATTCTTCTTCTGAGCTGACTCAGGACCCTGCAGTGTCTGTGGCCTTGGGACAGACAGTCAGGATCACCTGCCAAGGAGACAGCCTCAGAAGCCATTATGCAAGTTGGTACGAGCAGAAGCCAGGCCAGGCCCCTGTGCTGGTCGTCCATGGTAACAACAACCGGCCCTCAGGAATCCCAGAGCGATTCTCTGGCTCCAGTTCAGGGAACACAGTTTCCTTAACCATCACTGGGGCTCAAGTGGAAGATGAGGCTGACTATTTCTGTGACTCCTGGGACAGCGGTGGTATCCATTTATTCGGAGGGGGGACCCGGCTGACCGTCCTAGGTCAGCCCAAGGCTGCCCCCTCGGTCACTCTGTTCCCG…	Y	2	5000	663.8	118.1	5000	3	10000	159.7	471.4	215.9
M6-C2-RHS-a	6	C	RHS	2	a	Y	Y	25	ATCCTTTTTCTAGTAGCAACTGCAACCGGTGTACATTCTGAGGTGCAGCTGGTGCAGTCTGGAGCAGAGATGAAAAGGCCCGGGGAGTCTCTGAGGATCTCCTGTAAGACTTCTGGATACATCTTTACCCACAGCTGGATCAACTGGGTGCGCCACATACCCGGGAAAGGCCTGGAGTGGATGGGGAGCATCTATCCTGGTGATTCTGATACCAAGTACAACCCGTCCTTCCAAGACCACGTCACTATCTCAGCCGACAAGTCCATCAGTACCACCTACCTGCAGTGGAGCAGCCTGAAGGCCTCGGACACCGCCACGTATTTCTGTGCGAAACCGCCTTGGACTGGTGATTCCTACTACTTCGCTCTCTGGGGCCCTGGCACCCCAATCACCATCTCC…	ATCCTTTTTCTAGTAGCAACTGCAACCGGTGTACATTCTTCCTATGAGCTGACTCAGCCACCCTCGGTGTCGGTGTCCCCAGGACAGATGGCCAGGATCACCTGTGGGGGAGACAATATTGGAAGTAAAAATGTGCAGTGGTACCAGCACAAGCCAGCGCAGGCCCCTGTGCTGGTCATCTATGCTAATAGCGAACGACCCTCAGGGATCCCTGAGCGATTTTCTGGCTCCAAGTCAGGGAACGGGGCCACCCTGACCATCAGCGGGGTCGAGGCCGGGGATGAGGCTGACTATTACTGTCAGGTTTGGGATAGTAATAGAGACCATTACATCTTCGGTGTTGGGACCCGGCTCACCGTCCTAGGTCAGCCCAAGGCTGCCCCCTCGGTCACTCTGTTC…	Y	3	10.86	28.3	11.71	5000	4	159.1	100.2	239.5	110.2
M6-C2-RHS-b	6	C	RHS	2	b	Y	Y	25	ATCCTTTTTCTAGTAGCAACTGCAACCGGTGTACATTCTGAGGTGCAGCTGGTGCAGTCTGGAGCAGAGGTGAAAAGGCCCGGAGAGTCTCTGAGGATCTCCTGTAAGACTTCTGGATACATCTTTACCCACAGCTGGATCAACTGGGTGCGCCACATACCCGGGAAAGGCCTGGAGTGGATGGGGAGCATCTATCCTGGTGATTCTGATACCAAATACAACCCGTCCTTCCAAGACCACGTCACTATCTCAGCCGACAAGTCCATCAGCACCACCTACCTGCAGTGGAGCAGCCTGAAGGCCTCGGACACCGCCACGTATTTCTGTACGAAACCGCCTTGGACTGGTGATTCCTACTACTTCGATCTCTGGGGCCCTGGCACCCCAATCACCATCTCC…	ATCCTTTTTCTAGTAGCAACTGCAACCGGTGTACATTCTTCCTATGAGCTGACTCAGCCACCCTCGGTGTCGGTGTCCCCAGGACAGATGGCCAGGATCACCTGTGGGGGAGACAATATTGGAAGTAAAAATGTGCAGTGGTACAAGTACAAGCCAGCGCAGGCCCCTGTGCTGGTCATCTTTGCTGATAGTGAACGGCCCTCAGGGATCCCTGAGCGATTCTCTGGCTCCAAGTCAGGGAAAGGGGCCACCCTGACCATCAGCGGGGTCGAGGCCGGGGATGAGGCTGACTATTACTGTCAGGTTTGGGATACTAATAGAGATCATTACATCTTTGGTGTTGGGACCCGGCTCACCGTCCTAGGTCAGCCCAAGGCTGCCCCCTCGGTCACTCTGTTC…	Y	3	10.24	218.6	28.16	5000	4	115.6	166.7	206.5	136.2
M6-C3-RHS-a	6	C	RHS	3	a	Y	Y	12	ATCCTTTTTCTAGTAGCAACTGCAACCGGTGTACATTCTGAGGTGCAGCTGGTGCAGTCTGGAGCAGAGGTGAAAAGGCCCGGGGAGTTTCTGAGGATCTCCTGTAAGACTTCTGGATACAGCTTTACCATCACCTGGATCACCTGGGTGCGCCAAATGCCCGGGAGAGGCCTGGAGTGGATGGGGAGCATCTATCCTGGTAATTCTGATACCAAATACAACCCGTCCTTCCAAGGCCACGTCACTCTCTCAGCCGACAAGTCCATCAGCACCACCTACCTACAGTGGAGCAGCCTGAAGGCCTCGGACACCGCCACCTATTATTGTGTGAAGGGTGGGATAACTACGGGCTCATTGGATGTCTGGGGCCGGGGAGCTCTGGTCACCGTCTCCCCAGCG…	ATCCTTTTTCTAGTAGCAACTGCAACCGGTGTACATTCTTCCTATGATCTGACTCAGCCACCCTCGGTGTCAGTGTCCCCAGGACAGACGGCCAGGATCACCTGTGGGGAAGACAACCTTGGAAGTAAACATGTGCACTGGTACCACCAGAAGCCAGCGCAGGCCCCTGTCCTGGTCATCTATTTTGATAGTGACCGGCCCTCAGGGACCCCTGAGCGATTCTCTGGCTCCAAGTCAGGGAACATCGCCACCCTGACCATCAGCGGGGTCGAGGCCGGGGATGAGGCTGACTATTACTGTCAGGTGTGGGACAGTAATAGTGATCATTACATCTTCGGTACTGGGACCCGGCTCACCGTCCTAGGTCAGCCCAAGGCTGCCCCCTCGGTCACTCTGTTC…	Y	1	1738	5000	5000	5000	ND
M6-C3-RHS-b	6	C	RHS	3	b	Y	Y	12	ATCCTTTTTCTAGTAGCAACTGCAACCGGTGTACATTCTGAGGTGCAGCTGGTGCAGTCTGGAGCAGAGGTGAAAAGGCCCGGGGAGTCTCTGAGGATCTCCTGTAAGACTTCTGGATACACCTTTACCATCACCTGGATCACCTGGGTGCGCCAGATGCCCGGGAGAGGCCTGGAGTGGATGGGGACCATCTATCCTGGTGATTCTGATACCAAATACAACCCGTCCTTCCAAGGCCACGTCACTCTCTCAGCAGACAAGTCCATCAGGACCACCTACCTGCAGTGGAACAGCCTGAAGGCCTCGGACACCGCCACCTATTATTGTGTGAAGGGTGGCATAACTACGGGCTCATTGGATGTCTGGGGCCGGGGAGCTCTGGTCACCGTCTCCCCAGCG…	ATCCTTTTTCTAGTAGCAACTGCAACCGGTGTACATTCTTCCTATGATCTGACTCAGCCACCCTCGGTGTCAGTGTCCCCAGGACAGACGGCCAGGATCACCTGTGGGGAAGACAACCTTGGAAGTAAACATGTGCACTGGTACCACCAGAAGCCAGCGCAGGCCCCTGTCCTGGTCATCTATTTTGATAGTGACCGGCCCTCAGGGATCCCTGAGCGATTCTCTGGCTCCAAGTCAGGGAACACCGCCACCCTGACCATCAGCGGGGTCGAGGCCGGGGATGAGGCTGACTATTACTGTCAGGTGTGGGACAGTAATAGTGATCATTACATCTTCGGTACTGGGACCCGGCTCACCGTCCTAGGTCAGCCCAAGGCTGCCCCCTCGGTCACTCTGTTC…	Y	3	13.92	530.6	108.5	5000	4	707.5	839.7	900.9	532.5
M6-C4-RHS-a	6	C	RHS	4	a	Y	Y	9	ATCCTTTTTCTAGTAGCAACTGCAACCGGTGTACATTCTGAGGTGCAGCTGGTGGAGTCTGGGGGAGGCTTCGTTCAGCCGGGGGGGTCCCTGAGACTCTCCTGTGCAGCCTCTGGATTCACCTTCAGTAGCCATGGCATTCACTGGGTCCGCCAGGCTCCAGGGAAGGGGCTGGAGTGGGTGGCAGTTGTGTGGTATAATGGAACTAAGAAATATTACGCAGACTCTGTGAAGGGCCGATTCACCATCTCCAGAGACAATGCCAAGAACATGTTATATCTTCAAATGAACAACCTGAAATTGGAGGACACGGCCGTGTATTATTGTGCGAGAGATCGTTACGAGGATGATCACGGTTACTTTCTAATTGACTACTGGGGCCAGGGAGTCCTGGTCACC…	ATCCTTTTTCTAGTAGCAACTGCAACCGGTGTACATTCTTCCTATGAGCTGACTCAGCCACCCTCGGTGTCGGTGTCCCCAGGACAGATGGCCTGGATCACCTGTGGGGGAGACAATATTGGAAGTAAGAATGTGCAGTGGTACCAACAGAAGCCAGCGCAGGCCCCTGTGCTGGTCATTCATGATGATAAGGAGCGGCCCTCAGGGATCCCTGAACGCTTCTCTGGCTCCAACTCAGGGAACACGGCCACCCTGACCATCAGCGGGGTCGAGGCCGGGGATGAGGCTGACTATTACTGTCAGGTGTGGGATATTATAACTAATCATCCGTTATTCGGAGGAGGGACCCGGCTGACCGTCCTAGGTCAGCCCAAGGCTGCCCCCTCGGTCACTCTGTTC…	Y	4	13.09	263.3	48.4	278.9	3	2479	4749	3775	10000
M6-C4-RHS-b	6	C	RHS	4	b	Y	Y	9	ATCCTTTTTCTAGTAGCAACTGCAACCGGTGTACATTCTGAGGTGCAGCTGGTGGAGTCTGGGGGAGGCTTGGTTCAGCCGGGGGGGTCCCTGAGACTCTCCTGTGCAGCCTCTGGATTCACCTTCAGTAGCCATGGCATTCACTGGGTCCGCCAGGCTCCAGGGAAGGGCCTGGAGTGGGTGGCAGTTATATGGTATGATGGAAGTAAGAAATATTACGCAGACTCTGTGAAGGGCCGATTCACCATCTCCAGAGACAATGCCAAGAACATGTTATATCTTCAAATGAACAACCTGAAATTGGAGGACACGGCCGTGTATTATTGTGCGAGAGATCGTTACGAGGATGATCACGGTTACTTTCTAATTGACTACTGGGGCCAGGGAGTCCTGGTCACC…	ATCCTTTTTCTAGTAGCAACTGCAACCGGTGTACATTCTTCCTATGAGCTGACTCAGCCACCCTCGGTGTCGGTGTCCCCAGGACAGATGGCCAGGATCACCTGTGGGGGAGACAATATTGGAAGTAAAAATGTGCAGTGGTACCAGCAGAAGCCAGCGCAGGCCCCTGTGCTGGTCATTCATGATGATAAGGAGCGGCCCTCAGGGATCCCTGAACGCTTCTCTGGCTCCAACTCAGGGAACACGGCCACCCTGACCATCAGCGGGGTCGAGGCCGGGGATGAGGCTGACTATTACTGTCAGGTGTGGGATAGTATAACTAATCATCCGTTATTCGGAGGAGGGACCCGGCTGACCGTCCTAGGTCAGCCCAAGGCTGCCCCCTCGGTCACTCTGTTC…	Y	4	14.9	382.1	59.59	85.11	3	815.2	2365	2371	10000
M6-C5-RHS-a	6	C	RHS	5	a	N	Y	9	ATCCTTTTTCTAGTAGCAACTGCAACCGGTGTACATTCTGAGGTGCAGCTGGTGCAGTCTGGAGCAGAGGTGAAAAGGCCCGGGGAGTCTCTGAGGATCTCCTGTAAGACTTCTGGATACAGCTTTACCAGCAGCTGGATCAGCTGGGTGCGCCAGATGCCCGGGAAAGGCCTGGAGTGGATGGGGAGCATCTATCCTGGTGATTCTGATACCAGATACAACCCGTCCTTCCAAGGCCACGTCACTATCTCAGCCGACAAGTCCATCAGCACCACCTACCTGCAGTGGAGCAGCCTGAAGGCCTCGGACACCGCCACGTATTACTGTGCGAAACCGCCTTGGACTGGTGATTCCTACTATTTCGATATCTGGGGCCCTGGCACCCCACTCACCATCTCG…	ATCCTTTTTCTAGTAGCAACTGCAACCGGTGTACATTCTTCCTATGAGCTGACTCAGCCACCCTCGGTGTCGGTGTCCCCAGGACAGATGGCCAGGATCACCTGTGGGGGAGACAACATTGGAAGTAAAAATGTGCAGTGGTACCAGCACAAGCCAGCGCAGGCCCCTCTGCTGGTCATCTATGCTAATAGCGAACGGCCCTCAGGGATCCCTGAACGATTCTCTGGCTCCAACTCAGGGAACACGGCCACCCTGACCATCAGCGGGGTCGAGGCCGGGGATGAGGCTGACTATTATTGTCAGGTGTGGGATAGTAATAGTGATCATTACATCTTCGGTCCTGGGACCCGGCTCACAGTCCTAGGTCAGCCCAAGGCTGCCCCCTCGGTCACTCTGTTC…	Y	2	14.06	5000	242.4	5000	4	404	1006	1221	716.5
M6-C5-RHS-b	6	C	RHS	5	b	N	Y	9	ATCCTTTTTCTAGTAGCAACTGCAACCGGTGTACATTCTGAGGTGCAGCTGGTGCAGTCTGGAGCAGAGGTGAAAAGGCCCGGGGAGTCTCTGAGGATCTCCTGTACGACTTCTGGATACACCTTTACCCACAGCTGGATCAGCTGGGTGCGCCAGATGCCCGGGAAAGGCCTGGAGTGGATGGGGAGCATCTATCCTGGTGATTCTGATACCAAATATAACCCGTCCTTCCAAGGCCACGTCACTTTCTCAGCCGACAAGTCCATCAGCACCACCTACCTGCAGTGGAGCAGCCTGAAGGCCTCGGACACCGCCACCTATTACTGTGCGAAACCGCCTTGGACTGGTGATTCCTACTATTTCGATATCTGGGGCCCTGGCACCCCACTCGCCATCTCG…	ATCCTTTTTCTAGTAGCAACTGCAACCGGTGTACATTCTTCCTATGAGCTGACTCAGCCACCCTCGGTGTCGGTGTCCCCAGGACAGATGGCCAGGATCACCTGTGGGGGAGACAACATTGGAAGTAAAAATGTGCAGTGGTACCAGCACAAGCCAGCGCAGGCCCCTGTGCTGGTCATCTATGCTAATAGCGATCGGCCCTCAGGGATCCCTGAACGATTCTCTGGCTCCAACTCAGGGAACACGGCCACCCTGACCATCAGCGGGGTCGAGGCCGGGGATGAGGCTGACTATTATTGTCAGGTGTGGGATAGTGATAGTGATCATTACATCTTCGGTCCTGGGACCCGGCTCACAGTCCTAGGTCAGCCCAAGGCTGCCCCCTCGGTCACTCTGTTC…	Y	1	15.11	5000	5045	5000	4	1131	1471	3849	2839
M6-C7-RHS-a	6	C	RHS	7	a	Y	Y	8	ATCCTTTTTCTAGTAGCAACTGCAACCGGTGTACATTCTGAGGTCCAGCTGGTGCAGTCTGGGGCTGAGGTGAAGAAGCCTGGGGCCTCCGTGAAAATCTCCTGCAAGGCTTCTGGATACACCTTCAGCGACTACTACCTGCACTGGGTGCGACAGGCTCCTGGAAAAGGGCTTGAGTGGATGGGCCGTGTTGATCCTGAAGATGGTGAAACAATGCACGCACAGAAGTTCCAGGACAGAGTCACCATCACCGCGGACACGTCTACAGACACAGCCTACATGGACCTGAGCAGCCTGAAATCTGAGGACACGGCCGTGTATTACTGTGCAAGAAGTCCTCCCTATAAATATAGTAGCTGGTGGGGGACCTTTGACTACTGGGGCCAGGGAGTCCTGGTC…	ATCCTTTTTCTAGTAGCAACTGCAACCGGTGTACATTCTGACATCCAGATGACCCAGTCTCCATCCTCCCTGTCTGCATCTGTAGGAGACAGAGTCACCATCACTTGCAGGGCAAGTGAGAACGTTAACAACTATTTACATTGGTATCAGCAGAGACCAGGAAAAGCCCCTAAACTCCTGATCTATGGTGCATCCACTTTGCAAACTGGGGTCCCATCAAGGTTCAGCGGGAGTGGATCTGGGACAGATTTCACTCTCACCATCAGCAGCCTGCGGCCTGAAGATGTTGCAACTTATTCCTGTCACCATACTTATGCTACCCCGTACAGTTTTGGCCAGGGGACCAAAGTGGAGATCAAACGTACGGTGGCTGCACCATCTGTCTTCATC	Y	4	17.71	306.5	76.59	913.7	4	1104	743.3	1393	512.4
M6-C7-RHS-b	6	C	RHS	7	b	Y	Y	8	ATCCTTTTTCTAGTAGCAACTGCAACCGGTGTACATTCTGAGGTCCAGCTGGTGCAGTCTGGGGCTGAGGTGAAGAAGCCTGGGGCCTCCGTGAAAATCTCCTGCAAGGCTTCTGGATACACCTTCACCGACTACTACCTACACTGGGTGCGACAGGCTCCTGGAAAAGGGCTTGAGTGGATGGGCCGTGTTGATCCTGAAGATGGTGAAACAATGAACGCACAGAAGTTCCAGGACAGAGTCACCATCACCGCGGACACGTCTACAGACACAGCCTACATGGACCTGAGCAGCCTGAAATCTGAGGACACGGCCGTGTATTACTGTGCAAGAAGTCCTCCCTATAAATATAGTAGTTGGTGGGGGACCTTTGACTACTGGGGCCAGGGAGTCCTGGTC…	ATCCTTTTTCTAGTAGCAACTGCAACCGGTGTACATTCTGACATCCAGATGACCCAGTCTCCATCCTCCCTGTCTGCATCTGTAGGAGACAGAGTCACCATCACTTGCAGGGCAAGTGAGAACGTTAACAACTATTTACATTGCTATCAGTTGAGACCAGGAAAAGCCCCTAAACTCCTGATCTATGCTGCATCCACTTTGCAAACTGGGGTCCCATCAAGGTTCAGCGGGAGTGGATCTGGGACAGATTTCACTCTCACCATCAGCAGCCTGCGGCCTGAAGATGTTGCAACTTATTCCTGTCACCATACTTATGCTACCCCGTACAGTTTTGGCCAGGGGACCAAAGTGGACATCAAACGTACGGTGGCTGCACCATCTGTCTTCATC	Y	0	5000	5000	5000	5000	ND
M6-C10-RHS-a	6	C	RHS	10	a	Y	Y	7	ATCCTTTTTCTAGTAGCAACTGCAACCGGTGTACATTCTCAGGTGCAGCTGCAGGAGTCGGGCCCAGGAGTGGTGAAGTCTTCAGAGACCCTGTCCCTCAGTTGCGCTGTCTCTGGTGGCTCCATCAGCGACAGTTACTGGTGGACCTGGATCCGCCAGCCCCCAGGGAAGGGACTGGAGTGGATTGGGCACATCTATGGCAGTGGTACGAGTACCAACTACAACCCCTCCCTCAAGAGTCGAGTCACCATTTCAATGGACACGTCCAACAACCATTTCTCCTTGAAGCTGAGGTCTGTGACCGCCGCGGACACGGCCGTATATTACTGTGCGAGAGAGATGGGAATTGGACTGGTTAGGCCATTGCATGTCTGGGGCCGGGGAGTTCAGGTCACCGTC…	ATCCTTTTTCTAGTAGCAACTGCAACCGGTGTACATTCTGACATTCAGATGACCCAGTCTCCATCCTCCCTGTCTGCTTCTGTAGGAGACAGAGTCACCATCACTTGCCGGGCGGGTCAAGACATTAACACTTATTTAAATTGGTATCAGAAGAGTCCAGGGAAAGCCCCGAAGCTCCTGATCTATTATGCAAACCGTTTGGAAAATGGGGTCCCATCAAGGTTCAGCGGCAGTGCATCTGGGGCAGAATTCACTCTCATCATCAGCAGCCTGCAACCTGAGGATTTTGCAACTTATTACTGTCAACAGTATAATAGTTTACCGTGGACGTTCGGCCAAGGGACCAAGGTGGAAATCAAACGTACGGTGGCTGCACCATCTGTCTTCATC	Y	3	72.22	293.4	31.5	5000	3	10000	134.1	470.8	188.8
M6-C10-RHS-b	6	C	RHS	10	b	Y	Y	7	ATCCTTTTTCTAGTAGCAACTGCAACCGGTGTACATTCTCAGGTGCAGCTGCAGGAGTCGGGCCCAGGAGTGGTGAAGTCTTCAGAGACCCTGTCCCTCAATTGCGCTGTCTCTGGTGGCTCCATCAGCGACAGTTACTGGTGGACCTGGATCCGCCAGCCCCCAGGGAAGGGACTGGAGTGGATTGGGCACATCTATGGCAGTGGTACGAGCACCCTATACAACCCCTCCCTCAAGAGTCGAATCACCATTTCAATGGACACGTCCAAGAACCAGTTCTCCTTGAACCTGAGGTCTGTGACCGCCGCGGACACGGCCGTATATTACTGTGCGAGAGAGATGGGAATTGGACTGGTTAGGCCATCGCAGGTCTGGGGCCGGGGAGTTCAGGTCACCGTC…	ATCCTTTTTCTAGTAGCAACTGCAACCGGTGTACATTCTGACATTCAGATGACCCAGTCTCCATCCTCCCTGTCTGCTTCTGTAGGAGACAGAGTCACCATCACTTGCCGGGCAGGTCAAGACATTAACACTTATTTAAATTGGTATCAGAAGAGTCCAGGGAAAGCCCCGAAGCTCCTGATCTATTATACAAACCGTTTGGAAAATGGGGTCCCATCAAGGTTCAGCGGCAGTGGATCTGGGACAGAATTCACTCTCATCATCAGCAGCCTGCAACCTGAGGATTTTGCAACTTATTACTGTCAACAGTATAATAGTTTACCGTGGACGTTCGGCCAAGGGACCAAGGTGGAAATCAAACGTACGGTGGCTGCACCATCTGTCTTCATC	Y	0	5000	5000	5000	5000	ND
M6-C13-RHS-a	6	C	RHS	13	a	Y	Y	4	ATCCTTTTTCTAGTAGCAACTGCAACCGGTGTACATTCTGAGGTGCAGCTGGTGCAGTCTGGAGCAGAGGTGAAAAGGCCCGGGGAGCCTCTGAAGATCTCCTGTAAAACTTCTGGATACAGCTTTACCAACTACTGGATCAACTGGGTGCGCCAGATGCCCGGGAAAGGCCTGGAGTGGATGGGGGCGATTGATCCTAGTGATTCTGATACCAGATACAGCCCGTCCTTCCAAGGCCAGGTCGCCATCTCAGCCGACAAGTCCATCAGTACCGCCTACCTCCAGTGGAGCAGCCTGAAGGCCTCGGACACCGCCACGTATTATTGTGCGAAAGCGGGGCGGTGGCTGGTCCAGGGATACTTTGACTACTGGGGCCAGGGAGTCCTGGTCACCGTCTCC…	ATCCTTTTTCTAGTAGCAACTGCAACCGGTGTACATTCTGACATCCAGATGACCCAGTCTCCATCCTCCCTGTCTGCATCTGTAGGAGACAGAGTCACCATCACTTGCCGGGCGAGTCAGGGCATCACTAGTGATTTAGCCTGGTATCAGCAGAAACCGGGGGAAACTCCTCAGCTCCTGATCTCTGAGGCATCCAGTTTGCGAAGTGGGATTCCCTCTCGGTTCAGCGGCAGTGGATCTGGGACGGATTTCACTCTCACCATCAGCAGCCTACAGTCTGAAGATTCTGCAACTTATTATTGTCAACATTATTACACTACCCCGTACAGTTTTGGCCAGGGGACCAAAGTGGAGATCAAACGTACGGTGGCTGCACCATCTGTCTTCATC	Y	3	11.48	384	176.6	5000	ND
M6-C13-RHS-b	6	C	RHS	13	b	Y	Y	4	ATCCTTTTTCTAGTAGCAACTGCAACCGGTGTACATTCTGAGGTGCAGCTGGTGCAGTCTGGAGCAGAGGTGAAAAGGCCCGGGGAGCCTCTGAAGATCTCCTGTAAAACTTCTGAATACAGCTTTACCAGCTACTGGATCAACTGGGTGCGCCAGATGCCCGGGAAAGGCCTGGAGTGGATGGGGGCGATTGATCCTAGTGATTCTGATACCAGATACAGCCCGTCCTTCCAAGGCCAGGTCACCATCTCAGCCGACAAGTCCAGCAGTACCGCCTACCTCCAGTGGACCAGCCTGAAGGCCTCGGACACCGCCACGTATTATTGTGCGAAAGCGGGGCGGTGGCTGGTCCAGGGATACTTTGACTACTGGGGCCAGGGAGTCCTGGTCACCGTCTCC…	ATCCTTTTTCTAGTAGCAACTGCAACCGGTGTACATTCTGACATCCAGATGACCCAGTCTCCATCCTCCCTGTCTGCATCTGTAGGAGACAGAGTCACCATCACTTGCCGGGCGAGTCAGGACATTACTAGTGATTTAGCCTGGTATCAGCAGAAACCGGGGGAAACTCCTCAGCTCCTGATCTCTGAGGCATCCAGTTTGCAAAGTGGGATTCCCTCTCGGTTCAGCGGCAGTGGATCTGGGACGGATTTCACTCTCACCATCAGCAGCCTACAGTCTGAAGATTTTGCAACTTATTATTGTCAACATTATTACACTACCCCGTACAGTTTTGGCCAGGGGACCAAAGTGGAGATCAAACGTACGGTGGCTGCACCATCTGTCTTCATC	Y	3	6.84	482.8	143.5	5000	3	480.8	1794	6063	10000
M6-C15-RHS-a	6	C	RHS	15	a	Y	Y	4	ATCCTTTTTCTAGTAGCAACTGCAACCGGTGTACATTCTCAGCTGCAGCTGCAGGAGTCGGGCCCAGGACTGGTGAAGCCTTCGGAGACCCTGTCCCTCACCTGCGCTGTCTCTGGTGACTCCATCAGCACTAACTACTGGAGCTGGATCCGCCAGCCCCCAGGGAAGGGACTGGAGTGGATTGGACGTGTCTCTGGAACTGGTGAAACCGACTACAACCCCTCCCTCAAAAGTCGAGTCACCATTTCAACAGACAGGTCCAGGAACCAGTTCTCCCTGAAACTGACCTCTGTGACCGCCGCGGACACGGCCATATATTCCTGTGCGAGGGCCTTACCGCCTCAATATATGGCCTGGATCTATGCTTTTGATTTCTGGGGCCAAGGACTCAGGGTCACC…	ATCCTTTTTCTAGTAGCAACTGCAACCGGTGTACATTCTGAAATTGTAATGACGCAGTCTCCAGCCACCCTGTCTTTGTCTCCAGGGGAAACAGCCACCCTCTCCTGCAGGGCCAGTGAGAGTGTTGGCAGCTACTTAGCCTGGTACCAGCAGAAACCTGGGCAGGCTCCCAAGCTCCTTGTCCATAGTGCATACTTCAGGGCCACTGGCATCCCAGACAGGTTTAGTGGCAGCGGGTCTAGGACAGAGTTCACTCTCACCATTCGCAGCCTGGAGCCTGCAGATGTTGGAGTTTATCACTGTCAGCAGTATAATGACTTGGTAACTTTCGGCGGAGGGACCAAGGTGGAGATCAAACGTACGGTGGCTGCACCATCTGTCTTCATC	Y	3	6.036	34.41	5.672	5000	ND
M6-C15-RHS-b	6	C	RHS	15	b	Y	Y	4	ATCCTTTTTCTAGTAGCAACTGCAACCGGTGTACATTCTCAGCTGCAGCTGCAGGAGTCGGGCCCAGGACTGGTGAAGCCTTCGGAGACCCTGTCCCTCACCTGCGCTGTCTCTGGTGACTCCATCAGCACTAACTACTGGAGCTGGATCCGCCAGCCCCCAGGGAAGGGACTGGAGTGGATTGGACGTGTCTCTGGAACTGGTGAAACCGACTACAACCCCTCCCTCAAAAGTCGAGTCACCATTTCAACAGACAGGTCCAGGAACCAGTTCTCCCTGAAACTGACCTCTGTGACCGCCGCGGACACGGCCATATATTCCTGTGCGAGAGCCTTCCCGCCTCAATATATGGCCTGGATCTATGCTTTTGATTTCTGGGGCCAAGGACTCAGGGTCACC…	ATCCTTTTTCTAGTAGCAACTGCAACCGGTGTACATTCTGAAATTGTAATGACGCAGTCTCCAGCCACCCTGTCTTTGTCTCCAGGGGAAACAGCCACCCTCTCCTGCAGGGCCAGTGAGAGTGTTGGCAGCTACTTAGCCTGGTACCAGCAGAAACCTGGGCAGGCTCCCAAGCTCCTTGTCCATAGTGCATCCTTCAGGGCCACTGGCATCCCAGACAGGTTTAGTGGCAGCGGGTCTAGGACAGAGTTCACTCTCACCATTCGCAGCCTGGAGCCTGCAGATGTTGGAGTTTATCACTGTCAGCAGTATAATGACTTGGTAACTTTCGGCGGAGGGACCAAGGTGGAGATCAAACGTACGGTGGCTGCACCATCTGTCTTCATC	Y	3	7.577	36.59	6.366	5000	ND
M6-C21-RHS-a	6	C	RHS	21	a	N	Y	2	ATCCTTTTTCTAGTAGCAACTGCAACCGGTGTACATTCTCAGGTGCAGCTGCAGGAGTCGGGCCCAGGACTGGTGAAGCCTTCGGAGGCCCTGTCCCTCACCTGCACTGTCTCTGGTGCCTCCATCAGCGATTACTTCTACTGGAGCTGGATCCGCCAATCCCCTGGGAAGGGGCTGGAGTGGATTGGGAATATCTATGGTAATAGTGACAGCACCTACTACAACCCCTCCCTCAAGAGTCGAGTCACCATTTCTAAAGACACGTCGAAGAACCAGTTATTCCTGAAGCTGATTTCTGTGACCGCCGCGGACACCGCCGTGTATTACTGTGCGAGAGATTGGGGTGGACTTACCTTCTTTGAGTACTGGGGCCAGGGAGCCCTGGTCACCGTCTCCTCA…	ATCCTTTTTCTAGTAGCAACTGCAACCGGTGTACATTCTGACATTCAGTTGACCCAGTCTCCATCCTCCCTGTCTGCATCTGTTGGAGACAGAGTCACCCTCACTTGTCGGGCAAGTCAGGACATTAGCAGTTATTTAGCCTGGTATCAGCAGAGACCAGGGAAAGCCCCTAAACTCCTAATCTATGATACATCCGATTTGCAAACTGGGGTCCCCTCAAGGTTCAGCGGCAGTGGATCTGGGCCAGATTTCACTCTCACCATCAGCAGTCTGCAGTCTGAAGATTTTGCAGTTTATTACTGTCAACAGCGTAAAAATTACCCGTGGACGTTCGGCCAAGGGACCAAGGTGGAAATCAAACGTACGGTGGCTGCACCATCTGTCTTCATC	Y	4	9.528	168.1	30.39	229.6	0	10000	10000	10000	10000
