# Supplementary material for: Clonal expansion and diversification of germinal center and memory B cell responses to booster immunization in primates
Source: Cell Rep. Author manuscript; Available in PMC 2025 Nov 14. (PMC12617206; doi:10.1016/j.celrep.2025.116142)
Supplement: 5 [file NIHMS2107294-supplement-5.xlsx]

## Sheet: Sheet1
SI Table 5: Macaque primers used for single-cell BCR amplification and sequencing
Chain	Primer ref.
Macaque IgH	Sundling et al. 2012
Macaque IgK	Mason et al. 2016
Macaque IgL	Mason et al. 2016
Primers for each chain are shown on separate sheets.
PCR reaction conditions outlined in the Methods section.

## Sheet: Macaque IgH
First-round
Name	Sequence
5′VH1.L1	ATGGACTKGACCTGGAGG
5′VH2.L1	ATGGACACGCTTTGCTCC
5′VH3A.L1	ATGGAGTTKGGGCTGAGCTG
5′VH3B.L1	ATGGAGTTTGKRCTGAGCTGG
5′VH3C.L1	ATGGAGTCRTGGCTGAGCTGG
5′VH3D.L1	ATGGAGTTTGTGCTGAGTTTGG
5′VH4.L1	ATGAAGCACCTGTGGTTC
5′VH5A.L1	ATGGGGTCAACTGCCATC
5′VH5B.L1	ATGGGGTCCACCGTCACC
5′VH6.L1	ATGTCTGTCTCCTTCCTCA
5′VH7.L1	ATGGACCTCACCTGGAGC
3′IgG(Outer)	GGAAGGTGTGCACGCCGCTGGTC
3′IgM(Outer)	CCACTTCGTTTGTATCCAACG
3′IgD(Outer)	CTGGCTGCTTGTCGTGTAGCTG
3′IgA(Outer)	TTGCTCCAGGTCACGTTGAGTG
Second-round
Name	Sequence
5′VH1A.SE	TGGCAGCAGCTACAGGTGC
5′VH1B.SE	TGACAGCAGCTACAGGCGC
5′VH1C.SE	TGGCAGCAGCAACAGGCAC
5′VH2.SE	GTCCCGTCCTGGGTCTTGTC
5′VH3A.SE	GCTGTTTGGAGAGGTGTCCAGTGTG
5′VH3B.SE	GCCATATTAGAAGGTGTCCAGTGTG
5′VH3C.SE	GCTCTTTTGAAAGGTGTCCAGTGTG
5′VH3D.SE	GCTATTTTAAGAGGTGTCCAGTGTG
5′VH3E.SE	GCTATTTTAAAAGGTGTCCAGTGTG
5′VH4.SE	AGCTCCCAGATGGGTCYTGTCC
5′VH5.SE	GCTGTTCTCCARGGAGTCTGTG
5′VH6.SE	GGCCTCCCATGGGGTGTC
5′VH7A.SE	GCAGCAACAGGTGCCCACTC
5′VH7B.SE	GCAGCAACAGGCACCCACTC
3′IgG(Inner)	GTTCAGGGAAGTAGTCCTTGAC
3′IgM(Inner)	GCATTCTCACAGGAGACGAGG
3′IgD(Inner)	CAGGTGACAGTCACGGACTTTG
3′IgA(Inner)	GACCACGTTATCTGACTGGGTG
Adapted from Sundling et al. 2012, JIM

## Sheet: Macaque IgK
First-round
Name	Sequence
RhLk1-O	ACCACCGGAGAAATAGTGATG
RhLk2-O	ACCACCGGAGAAATCGTG
RhLk3-O	CCAGGTGCCAGATGCG
RhLk4-O	CCAGGTGCCCGATGTG
RhLk5-O	CCAGGTGCCAGATGTGAC
RhLk6-O	ACCACCGGAGAAATTGTGTTG
RhLk7-O	CAGGTGCCCAGATGTGAC
RhLk8-O	GCCTGCGGGGACATTG
RhLk9-O	GCCTACGGGGACATTGTG
RhLk10-O	GCCTGTGGGGACATTGTG
RhLk11-O	GCCTACGGGGACATCG
RhLk12-O	ATGGGGACATTGTGTTGACC
RhLk13-O	TCCAGTGGGGATATTGTGATGAC
RhLk14-O	GCCTCCAAGGGTGAAATTGTG
RhLk15-O	TCCAGTGGGGATGTTGTGATAAC
RhLk16-O	TCCAGTGGGGATGTTGTG
RhLk17-O	ACCACCGGAGAAATAGTGTTG
RhLk18-O	CGGAGGAGAAATTGTGATGCAG
RhLk19-O	ACCGGAGAAACAGTGGTG
RhLk20-O	ACCACCGGAGAAATTGTATTGAC
RhLk21-O	CGGCGGAGAAATTGTGATGC
RhLk22-O	TCAGGTGCCAGATGTGAC
RhLk23-O	TCAGGTGCCAAATGTGACATC
RhLk24-O	TCAGGTGCAAGATGTGACATC
RhLk25-O	TCCAGTGGGGATATTGTGATGATC
RhLk26-O	CGGTGGGGATATTGTGATGAC
RhLk27-O	TCCAGTGCGGATATTGTGATG
RhLk28-O	TCCAGTGGGGATGTTGTAATG
RhLk29-O	AGTGGGGATGTTGTGATGAC
RhLk30-O	ACTGGGGATGTTGCGATG
RhLk31-O	AGTGGGGATACTGTGATGACC
RhLk32-O	ACCACTGGAGAAATTGTAATGACG
RhLk33-O	ACCACTGGAGAAATTGTGATGAC
RhLk34-O	CGCCGGAGAAATTGTAATGAC
RhLk35-O	ACCACCGGACAAGTTATATTGAC
RhLkrev-O	TACGCTGGCCTCTCTGGGATAGAAG
Second-round
Name	Sequence
RhLk1-I	ACCACCGGAGAAATAGTGATGACGCAG
RhLk2-I	ACCACCGGAGAAATCGTGATGACG
RhLk3-I	CCAGGTGCCAGATGCGACATTCAG
RhLk4-I	CCAGGTGCCCGATGTGACATTCAG
RhLk5-I	CCAGGTGCCAGATGTGACATTCAG
RhLk6-I	CCAGGTGCCAGATGTGACATCCAG
RhLk7-I	ACCACCGGAGAAATTGTGTTGACG
RhLk8-I	CAGGTGCCCAGATGTGACATTCAG
RhLk9-I	GCCTGCGGGGACATTGTGATGAC
RhLk10-I	GCCTACGGGGACATTGTGATGACC
RhLk11-I	GCCTGTGGGGACATTGTGATGACC
RhLk12-I	GCCTACGGGGACATCGTGATGAC
RhLk13-I	ATGGGGACATTGTGTTGACCCAGTC
RhLk14-I	TCCAGTGGGGATATTGTGATGACCCAG
RhLk15-I	CCAGGTGCCAGATGTGACATTCAGATG
RhLk16-I	CCAGGTGCCAGATGTGACATACAG
RhLk17-I	GCCTCCAAGGGTGAAATTGTGATGACTC
RhLk18-I	TCCAGTGGGGATGTTGTGATAACTCAG
RhLk19-I	TCCAGTGGGGATGTTGTGATGAATCAG
RhLk20-I	TCCAGTGGGGATGTTGTGATGACTCAG
RhLk21-I	ACCACCGGAGAAATAGTGTTGATGCAG
RhLk22-I	CGGAGGAGAAATTGTGATGCAGCAG
RhLk23-I	ACCGGAGAAACAGTGGTGACGC
RhLk24-I	ACCACCGGAGAAATTGTATTGACGCAG
RhLk25-I	CGGCGGAGAAATTGTGATGCAGC
RhLk26-I	TCAGGTGCCAGATGTGACATTCAG
RhLk27-I	TCAGGTGCCAAATGTGACATCCAG
RhLk28-I	TCAGGTGCAAGATGTGACATCCAG
RhLk29-I	TCCAGTGGGGATATTGTGATGATCCAG
RhLk30-I	CGGTGGGGATATTGTGATGACCCAG
RhLk31-I	TCCAGTGCGGATATTGTGATGACCCAG
RhLk32-I	TCCAGTGGGGATGTTGTAATGACTCAG
RhLk33-I	AGTGGGGATGTTGTGATGACCCAG
RhLk34-I	ACTGGGGATGTTGCGATGACTCAG
RhLk35-I	AGTGGGGATACTGTGATGACCCAG
RhLk36-I	ACCACTGGAGAAATTGTAATGACGCAG
RhLk37-I	ACCACTGGAGAAATTGTGATGACGCAG
RhLk38-I	CGCCGGAGAAATTGTAATGACGCAG
RhLk39-I	ACCACCGGACAAGTTATATTGACTCAG
RhLkrev-I	CAGCAGGCACACAACAGAGACAG
Adapted from Mason et al. 2016, PLOS ONE

## Sheet: Macaque IgL
First-round
Name	Sequence
RhLl1-O	TCCTGGGCCCAGTCTG
RhLl2-O	TCCTGGGCCCAGTTTG
RhLl3-O	TCCTTGGCCCAGTCTGTC
RhLl4-O	TCCTGGGCGCAGTCTG
RhLl5-O	TCCTGGTCCCAGTCTGTG
RhLl6-O	TCCTGGGGCCAGTCTG
RhLl7-O	TCCTGGGCCCAGCCTG
RhLl8-O	TCCCTCTCCCAGCCTG
RhLl9-O	TCTCTCTCCCAGCCTGTG
RhLl10-O	CAGGTTCTGTGGTTTCTTCTGAG
RhLl11-O	GGTTCCGTGGTTTCCTCTG
RhLl12-O	CAGTCTCTGTGGCCTCCTATG
RhLl13-O	CAGTCTCTGTGGCTTCCTATG
RhLl14-O	GCTCTGCAGCCTCCTATG
RhLl15-O	GGCTCTGTGACCTCCTATGAG
RhLl16-O	GGTTCTTGGACCCATATGAGC
RhLl17-O	GGTTCTTGGGCCCAGTATG
RhLl18-O	GGTTCTTGGGCCCAGTTTG
RhLl19-O	GGTTCTGTGACCTCCTATGAGC
RhLl20-O	GACTCTGCGGCCTCCTTTG
RhLl21-O	TCTGCGGCCTCCTATGAG
RhLl22-O	TTCCCTCTCGCAGCCTG
RhLl23-O	GTTCCCTCTCCAAGCCTATG
RhLl24-O	ATCCTGGGCTCAGGCTG
RhLl25-O	GTCCTGGGCCCAGTCTG
RhLl26-O	TCCAATTCCCAGGCTGTG
RhLl27-O	CAGTGCCAGTGGTCCAGG
RhLl28-O	GCTCTGTGGCCTCCTATG
RhLl29-O	CAGGCTCTGTCATCTCTTGTG
RhLl30-O	GGTTCCGTGGTTTCCTCCG
RhLl31-O	GGCTCTGTTGCCTCCTATG
RhLl32-O	GATCCTGGGCTCAGTCTG
RhLl33-O	GATCCTGGGCTCAGTCTG
RhLl34-O	GGTCTTGGGCTGAGGTTG
RhLl35-O	GGGTCCAATTCTCAGGCTG
RhLl36-O	GGAGTGGATTCTGAGACTGTG
RhLl37-O	GTTCCCTCTCCCAGCC
RhLl38-O	GTTCCCTCTCACAGCCTG
RhLl39-O	GTTCCCTCTCCCAGCCTG
RhLl40-O	CAGGTTCCCTCTCTCAGCC
RhLl41-O	CAGGTTCTCTCTCCCAGTC
RhLl42-O	GTTCCCTCTCCCAGCC
RhLlrev-O	TGCGTGACCTGGCAGCTG
Second-round
Name	Sequence
RhLl1-I	TCCTGGGCCCAGTCTGCG
RhLl2-I	TCCTGGGCCCAGTTTGTGC
RhLl3-I	TCCTTGGCCCAGTCTGTCCT
RhLl4-I	TCCTGGGCCCAGTCTGTCC
RhLl5-I	TCCTGGGCGCAGTCTGTGC
RhLl6-I	TCCTGGGCCCAGTCTGCC
RhLl7-I	TCCTGGGCCCAGTCTGTC
RhLl8-I	TCCTGGGCCCAGTCTGTGC
RhLl9-I	TCCTGGTCCCAGTCTGTGCTG
RhLl10-I	TCCTGGGGCCAGTCTGCC
RhLl11-I	TCCTGGGCCCAGTTTGTGCT
RhLl12-I	TCCTGGGCCCAGCCTGTG
RhLl13-I	TCCCTCTCCCAGCCTGTGC
RhLl14-I	TCTCTCTCCCAGCCTGTGCT
RhLl15-I	CAGGTTCTGTGGTTTCTTCTGAGCTG
RhLl16-I	GGTTCCGTGGTTTCCTCTGGG
RhLl17-I	GGTTCCGTGGTTTCCTCTGAGCTG
RhLl18-I	CAGTCTCTGTGGCCTCCTATGAGCTG
RhLl19-I	CAGTCTCTGTGGCTTCCTATGAGCTG
RhLl20-I	GCTCTGCAGCCTCCTATGAGCTG
RhLl21-I	GGCTCTGTGACCTCCTATGAGCTG
RhLl22-I	GGTTCTTGGACCCATATGAGCTG
RhLl23-I	GGTTCTTGGGCCCAGTATGAGCTG
RhLl24-I	GGTTCTTGGGCCCAGTTTGTGCTG
RhLl25-I	GGTTCTGTGACCTCCTATGAGCTG
RhLl26-I	GACTCTGCGGCCTCCTTTGAG
RhLl27-I	GGCTCTGCGGCCTCCTATGAG
RhLl28-I	GGTTCCCTCTCGCAGCCTGTG
RhLl29-I	GGTTCCCTCTCCAAGCCTATGC
RhLl30-I	CTGGGCTCAGGCTGCC
RhLl31-I	TCCTGGGCCCAGTCTGCCC
RhLl32-I	TCCAATTCCCAGGCTGTGGTG
RhLl33-I	CCAGTGGTCCAGGCAGGG
RhLl34-I	TCCCTCTCCCAGCCTGAGC
RhLl35-I	CTCTGTGGCCTCCTATGAGCTG
RhLl36-I	CCTGGGCTCAGTCTGCC
RhLl37-I	GGGTCTTGGGCTGAGGTTGTG
RhLl38-I	CAGGGTCCAATTCTCAGGCTGTAG
RhLl39-I	GGAGTGGATTCTGAGACTGTGGTG
RhLl40-I	GTTCCCTCTCCCAGCCTATGC
RhLl41-I	GGTTCCCTCTCTCAGCCTTTGC
RhLl42-I	GGTTCTCTCTCCCAGTCTGTGC
RhLlrev-I	GTAGCTGCTGGCCGCGTACTTG
Adapted from Mason et al. 2016, PLOS ONE
